# Supplementary material for: Identification and evolutionary analysis of the nucleolar proteome of Giardia lamblia
Source: BMC Genomics. 2020 Mar 30;21:269. doi: 10.1186/s12864-020-6679-9 (PMC7104513; doi:10.1186/s12864-020-6679-9)
Supplement: Supplementary file 1 — Additional file 1: Supplementary Table S1. The putative nucleolar proteome of G. lamblia (GiNuP) contains 255 individual nucleolar proteins. [file 12864_2020_6679_MOESM1_ESM.xlsx]

## Sheet: 216 orthologs in GiNuP
Table S1. The identified nucleolar proteome of G. lamblia (GiNuP)
216 orthologs to the nucleolar proteins of the three representative eukaryotes were identified in the G. lamblia genome database by BRH
Gene ID	Annotation
GL50803_10055	DNA-directed RNA polymerase subunit D
GL50803_10255	Translation initiation factor eIF-4A, putative
GL50803_10570	FKBP-type peptidyl-prolyl cis-trans isomerase
GL50803_11287	Ribosomal protein L7Ae
GL50803_11359	Ribosomal protein S4
GL50803_113971	Transducin
GL50803_11984	Hypothetical protein
GL50803_12119	SnRNP Sm-like protein, putative
GL50803_12164	Small nuclear ribonucleoprotein Sm D3, putative
GL50803_13220	ATP-dependent RNA helicase
GL50803_13412	Acidic ribosomal protein P0
GL50803_1345	Ribosomal protein L10a
GL50803_13667	Notchless
GL50803_13791	ATP-dependent RNA helicase
GL50803_13926	Nucleolar protein family A, member 2
GL50803_14049	Ribosomal protein L32
GL50803_14174	Glutamate-rich WD-repeat protein
GL50803_14451	ATP-dependent RNA helicase
GL50803_14606	Translation initiation factor 6
GL50803_14622	Ribosomal protein L13
GL50803_14869	Ribosomal protein L24
GL50803_15026	Src-associated protein-like protein
GL50803_15048	ATP-dependent RNA helicase-like protein
GL50803_15487	WD-40 repeat protein
GL50803_15551	Ribosomal protein S18
GL50803_15581	Hypothetical protein
GL50803_15930	RNA helicase, putative
GL50803_16042	ATP-dependent RNA helicase
GL50803_16086	Ribosomal protein L2
GL50803_16264	WD-40 repeat protein
GL50803_16265	Ribosomal protein S3a
GL50803_16310	Ribosomal protein L27a
GL50803_16311	Centromere/microtubule binding protein CBF5
GL50803_16376	ATP-dependent RNA helicase p47, putative
GL50803_16498	Nucleolar GTPase
GL50803_16525	Ribosomal protein L3
GL50803_16652	Ribosomal protein S13
GL50803_16718	Partner of Nob1
GL50803_16760	Phenylalanyl-tRNA synthetase beta chain
GL50803_16802	Kinase, CMGC CDK
GL50803_16823	Non ATPase subunit MPR1 of 26S proteasome
GL50803_16867	AAA family ATPase
GL50803_16882	Bystin
GL50803_16887	ATP-dependent RNA helicase HAS1, putative
GL50803_16948	Nucleolar protein NOP2
GL50803_1695	Rab11
GL50803_16953	Flap structure-specific endonuclease
GL50803_16975	DNA topoisomerase II
GL50803_16993	FtsJ cell division protein, putative
GL50803_17044	Hypothetical protein
GL50803_17054	Acidic ribosomal protein P0
GL50803_17056	Ribosomal protein L9
GL50803_17112	U3 small nucleolar ribonucleoprotein protein IMP4, putative
GL50803_17126	Hypothetical protein
GL50803_17143	Pyruvate kinase
GL50803_17146	Helicase
GL50803_17163	Peptidyl-prolyl cis-trans isomerase B precursor
GL50803_17190	Eukaryotic peptide chain release factor subunit 1
GL50803_17224	Alpha-SNAP, putative
GL50803_17244	Ribosomal protein L7a
GL50803_17364	Ribosomal protein S26
GL50803_17390	MCM6
GL50803_17395	Ribosomal protein L5
GL50803_17430	DRE4 protein
GL50803_17465	SMC4-like protein
GL50803_17482	TCP-1 chaperonin subunit alpha
GL50803_17495	RAD50 DNA repair protein, putative
GL50803_17540	ARID1 AT-rich interaction domain
GL50803_17547	Ribosomal protein L4
GL50803_17565	TBP-interacting protein TIP49
GL50803_17570	Elongation factor 2
GL50803_17587	CTP synthase
GL50803_18713	U6 snRNA-associated Sm-like protein LSm2, putative
GL50803_1894	U3 small nucleolar RNA-associated protein 11, putative
GL50803_19436	Ribosomal protein L7
GL50803_2013	Glutaredoxin-related protein
GL50803_2053	Serine/threonine protein phosphatase 4
GL50803_2098	ATP-dependent RNA helicase p54, putative
GL50803_21423	Beta adaptin
GL50803_21512	S-adenosylmethionine-dependent methyltransferase, putative
GL50803_21942	NADP-specific glutamate dehydrogenase
GL50803_22802	Shwachman-Bodian-Diamond syndrome protein-like protein
GL50803_23017	Hypothetical protein
GL50803_23185	Hypothetical protein, similar to SMC2
GL50803_23602	RTCB PROTEIN
GL50803_23833	Vacuolar protein sorting 35
GL50803_24068	UBC3
GL50803_24133	5'-3' exoribonuclease 2
GL50803_24636	Replication factor C, subunit 3
GL50803_25011	Splicing factor 3B subunit, putative
GL50803_27310	Stress-induced-phosphoprotein 1
GL50803_27520	Kinase, CMGC CK2
GL50803_27521	Histone H2A
GL50803_27735	Mre11
GL50803_28234	Adenylate kinase
GL50803_2933	Programmed cell death protein-like protein
GL50803_29436	DNA-directed RNA polymerase subunit B
GL50803_2970	Translation initiation factor 2 gamma subunit
GL50803_2980	20S proteasome alpha subunit 5
GL50803_3180	Dolichol-phosphate mannosyltransferase, putative
GL50803_3209	Proteasome subunit beta type 2
GL50803_32531	Hypothetical protein
GL50803_3281	Histone deacetylase
GL50803_3287	Acetyl-CoA acetyltransferase
GL50803_33769	NADH oxidase lateral transfer candidate
GL50803_33862	Ribosomal protein S12
GL50803_34141	Nin one binding protein-like protein
GL50803_34684	DEAD box RNA helicase Vasa
GL50803_3589	Ribosome biogenesis protein Brix
GL50803_36069	Ribosomal protein L34
GL50803_39312	Midasin
GL50803_39483	Ribosomal protein S29A
GL50803_3993	Polyadenylate-binding protein, putative
GL50803_4079	Protein phosphatase PP2A regulatory subunit B
GL50803_40817	Actin related protein
GL50803_4156	HIT family protein
GL50803_4328	TFIIH basal transcription factor complex helicase subunit
GL50803_4365	26S protease regulatory subunit 6A
GL50803_4463	Dynein light chain
GL50803_4509	ERP1
GL50803_4547	Ribosomal protein S9
GL50803_4652	Ribosomal protein S16
GL50803_4954	Small nuclear ribonucleoprotein F, putative
GL50803_5294	Protein F10G7.1
GL50803_5359	Nucleolar protein NOP5
GL50803_5517	Ribosomal protein L37a
GL50803_5593	Ribosomal protein L11
GL50803_5659	S-adenosylmethionine synthetase
GL50803_5661	RNA binding protein
GL50803_5786	Ribosome biogenesis protein NEP1, putative
GL50803_5845	Ribosomal protein S8
GL50803_5892	Pelo protein
GL50803_5947	Ribosomal protein L35a
GL50803_6022	Ribosomal protein S20
GL50803_6054	RNA binding putative
GL50803_6133	Ribosomal protein L35
GL50803_6135	Ribosomal protein S17
GL50803_6175	Nitroreductase family protein fused to ferredoxin domain Fd-NR1
GL50803_6211	Protein required for cell viability
GL50803_6430	14-3-3 protein
GL50803_6564	PcnA
GL50803_6590	RNA 3'-terminal phosphate cyclase-like protein
GL50803_6687	Glyceraldehyde 3-phosphate dehydrogenase
GL50803_6700	Kinase, CMGC RCK
GL50803_6835	Brix domain containing protein
GL50803_6980	DNA pol/primase, large sub
GL50803_7082	Ribosomal protein S21
GL50803_7110	Ubiquitin
GL50803_7421	Casein kinase II beta chain
GL50803_7511	HAM1 protein
GL50803_7537	Kinase, CK1 Casein kinase
GL50803_7569	GTP-binding protein Sar1
GL50803_7648	SMC6 protein
GL50803_7649	DNA ligase
GL50803_7662	RNase L inhibitor
GL50803_7789	ADP-ribosylation factor
GL50803_7850	Sgt1-like protein
GL50803_7870	Ribosomal protein L23A
GL50803_7878	Ribosomal protein S14
GL50803_7896	26S proteasome non-ATPase regulatory subunit 7
GL50803_7999	Ribosomal protein S3
GL50803_8001	Ribosomal protein L15
GL50803_8035	Block of proliferation 1
GL50803_8037	Kinase, CMGC CDK
GL50803_8118	Ribosomal protein S2
GL50803_8228	DNA-dependent ATPase, putative
GL50803_8241	HRT1-like protein
GL50803_8242	Ribosome biogenesis protein Nop10
GL50803_8245	Glucosamine-6-phosphate deaminase
GL50803_8361	SOF1 protein
GL50803_8462	Ribosomal protein L27
GL50803_8518	DNA-directed RNA polymerase I 13.1 kDa polypeptide
GL50803_8621	Leucyl-tRNA synthetase
GL50803_86681	Glutaminyl-tRNA synthetase
GL50803_8682	Glucose-6-phosphate 1-dehydrogenase
GL50803_8691	tRNA methyltransferase subunit, putative
GL50803_8794	Nucleolar GAR1-like protein, putative
GL50803_88082	Coatomer beta subunit
GL50803_88581	Synaptic glycoprotein SC2
GL50803_88765	Cytosolic HSP70
GL50803_8886	Kinesin-14
GL50803_8903	Copine I
GL50803_89112	MCM5
GL50803_89887	Nucleolar GTP-binding protein 2
GL50803_90402	Adenylate kinase
GL50803_90872	Phosphoglycerate kinase
GL50803_90950	ATP-dependent RNA helicase
GL50803_9115	Glucose-6-phosphate isomerase
GL50803_9119	ATP-dependent RNA helicase
GL50803_91398	Eukaryotic translation initiation factor 2 beta subunit
GL50803_91919	TCP-1 chaperonin subunit alpha
GL50803_92031	RNA binding protein, putative
GL50803_9266	Sgs1 DNA helicase, putative
GL50803_9274	U3 small nucleolar ribonucleoprotein protein MPP10, putative
GL50803_9287	Replication factor C, sub 2
GL50803_9348	Glutaminyl-tRNA synthetase
GL50803_9376	Sec23
GL50803_93938	Triosephosphate isomerase, cytosolic
GL50803_9413	Protein disulfide isomerase PDI2
GL50803_94653	Periodic tryptophan protein 2-like protein
GL50803_9558	Rab1a
GL50803_95898	ATP-dependent RNA helicase
GL50803_95918	E3 ubiquitin ligase for Rad6p required for the ubiquitination of histone H2B
GL50803_9611	Hypothetical protein
GL50803_96537	ATP-dependent RNA helicase
GL50803_9704	Transketolase
GL50803_97219	Fibrillarin-like pre-rRNA processing protein Narcisi et al
GL50803_9803	La ribonucleoprotein, putative
GL50803_98054	Heat shock protein HSP 90-alpha
GL50803_98056	Ribosomal protein L17
GL50803_9808	Chaperone protein DnaJ
GL50803_9810	Ribosomal protein L44
GL50803_9824	Proteasome subunit beta type 9 precursor
GL50803_9825	TBP-interacting protein TIP49
GL50803_9834	Endonuclease/Exonuclease/phosphatase
GL50803_9848	Dynein light chain

## Sheet: 39 Giardia-specific proteins
Table S1. The identified nucleolar proteome of G. lamblia (GiNuP)
39 specific nucleolar proteins in G. lamblia
Gene ID	Annotation
GL50803_102184	Hypothetical protein
GL50803_10291	Hypothetical protein
GL50803_111950	Dynein heavy chain
GL50803_111967	Protein 21.1
GL50803_11381	Hypothetical protein
GL50803_11560	Hypothetical protein
GL50803_13475	Axoneme-associated protein GASP-180
GL50803_13601	Hypothetical protein
GL50803_13790	Hypothetical protein
GL50803_13964	Kinase, NEK
GL50803_14857	Hypothetical protein
GL50803_15081	Hypothetical protein
GL50803_15450	Hypothetical protein
GL50803_15993	BC2-ORF3
GL50803_16317	Hypothetical protein
GL50803_16445	Hypothetical protein
GL50803_16503	Hypothetical protein
GL50803_16595	Liver stage antigen-like protein
GL50803_16751	Hypothetical protein
GL50803_17167	Hypothetical protein
GL50803_17386	Ubiquitin-protein ligase E3A
GL50803_2906	Hypothetical protein
GL50803_30233	Hypothetical protein
GL50803_3290	Protein 21.1
GL50803_34906	Hypothetical protein
GL50803_38462	Hypothetical protein
GL50803_4063	Nuclear LIM interactor-interacting factor 1
GL50803_5186	Hypothetical protein
GL50803_6317	Hypothetical protein
GL50803_7243	Encystation-specific secretory granule protein-1
GL50803_8557	Hypothetical protein
GL50803_86815	Hypothetical protein
GL50803_8892	Hypothetical protein
GL50803_95908	Hypothetical protein
GL50803_16064	tRNA-nucleotidyltransferase, putative
GL50803_32297	Small nuclear ribonucleoprotein Sm D2, putative
GL50803_9352	U5 small nuclear ribonucleoprotein 200 kDa helicase, putative
GL50803_15485	Hypothetical protein
GL50803_3408	U2 small nuclear ribonucleoprotein A', putative
