# Supplementary material for: Identification and evolutionary analysis of the nucleolar proteome of Giardia lamblia
Source: BMC Genomics. 2020 Mar 30;21:269. doi: 10.1186/s12864-020-6679-9 (PMC7104513; doi:10.1186/s12864-020-6679-9)
Supplement: Supplementary file 2 — Additional file 2: Supplementary Table S2. 799 orthologous groups among human nucleolar proteome, the whole proteome of Arabidopsis, and budding yeast proteome. [file 12864_2020_6679_MOESM2_ESM.xlsx]

## Sheet: Sheet1
Table S2. 799 orthologous groups among human nucleolar proteome, the whole proteome of Arabidopsis, and budding yeast proteome.
Gene ID in human	Gene ID in Arabidopsis	Gene ID in yeast
ENSP00000357244	AT5G26360	YJL014W
ENSP00000264263	AT1G45332|AT2G45030	YLR069C
ENSP00000216252	AT2G30000|AT1G07170	YPR094W
ENSP00000265838	AT5G48230|AT5G47720	YPL028W
ENSP00000378414|ENSP00000262188|ENSP00000318451	AT5G14170|AT3G01890	YCR052W|YNR023W
ENSP00000346453	AT4G27640	YER110C
ENSP00000333837	AT1G70190|AT4G36420|AT3G06040|AT4G37660	YGL068W
ENSP00000363676	AT4G18730|AT3G58700|AT5G45775|AT2G42740	YPR102C|YGR085C
ENSP00000216605|ENSP00000356290	AT1G50480	YGR204W|YBR084W
ENSP00000376591|ENSP00000231572	AT1G66530|AT4G26300	YDR341C|YHR091C
ENSP00000256398	AT5G50320	YPL086C
ENSP00000340019	AT3G23990|AT2G33210|AT3G13860	YLR259C
ENSP00000358812	AT3G11964	YMR229C
ENSP00000373696	AT5G02880|AT4G38600	YKL010C
ENSP00000297990	AT1G63810	YGR090W
ENSP00000355077	AT5G21140	YLR007W
ENSP00000382063|ENSP00000382316|ENSP00000378563	AT1G29990	YLR200W
ENSP00000236166|ENSP00000356729|ENSP00000254090|ENSP00000209929|ENSP00000385543|ENSP00000356723	AT1G12130|AT1G65860|AT1G62560|AT5G07800|AT1G62570|AT1G62620|AT1G62540|AT1G63340|AT1G62580|AT1G12140|AT1G12160|AT1G62600|AT5G61290|AT1G12200|AT1G63370	YHR176W
ENSP00000261015	AT5G15550	YOR272W
ENSP00000309126|ENSP00000378668	AT5G26180	YNL022C
ENSP00000341289|ENSP00000259818|ENSP00000369703|ENSP00000373058|ENSP00000248151|ENSP00000302777|ENSP00000217133|ENSP00000309431|ENSP00000318697|ENSP00000339001|ENSP00000311042|ENSP00000264071|ENSP00000290377|ENSP00000259925	AT5G12250|AT2G29550|AT5G62700|AT5G62690|AT1G75780|AT5G44340|AT5G23860|AT4G20890|AT1G20010	YFL037W
ENSP00000346050	AT4G34670|AT3G04840	YML063W|YLR441C
ENSP00000255764	AT5G41910|AT1G26665	YPR168W
ENSP00000247461|ENSP00000320866|ENSP00000326699	AT5G61790|AT5G07340|AT1G09210|AT1G56340	YAL058W
ENSP00000362532|ENSP00000349955	AT3G26990|AT5G10060|AT5G65180	YDR289C
ENSP00000377012|ENSP00000195649	AT5G57200|AT2G25430|AT1G14910|AT4G25940|AT5G35200|AT1G05020|AT4G32285|AT1G03050|AT4G02650|AT2G01600	YGR241C|YHR161C
ENSP00000244496	AT1G12650	YOR287C
ENSP00000256001|ENSP00000263238	AT1G13180	YJR065C
ENSP00000346012	AT4G14320|AT3G23390	YHR141C|YNL162W
ENSP00000363641	AT3G08710|AT2G40790	YGR209C|YLR043C
ENSP00000216225	AT5G20570|AT3G42830	YOL133W
ENSP00000355541	AT3G06530	YJL109C
ENSP00000355565	AT5G46840	YOL041C
ENSP00000227378|ENSP00000378199|ENSP00000375391|ENSP00000382839|ENSP00000372676|ENSP00000364801|ENSP00000310219|ENSP00000364805|ENSP00000372881|ENSP00000375399|ENSP00000382915|ENSP00000364802	AT3G12580|AT1G16030|AT5G02500|AT5G02490|AT1G56410|AT3G09440	YAL005C|YBL075C|YLL024C|YER103W
ENSP00000359356|ENSP00000318262|ENSP00000270530|ENSP00000309794|ENSP00000221543	AT5G41940|AT5G24390|AT4G27100|AT2G43490|AT5G54780|AT4G28550|AT3G59570|AT2G20440|AT3G49350|AT5G53570	YPL249C|YMR192W
ENSP00000233616	AT1G67490|AT1G24320	YGL027C
ENSP00000256443	AT1G18040|AT1G66750|AT1G73690	YDL108W
ENSP00000346080|ENSP00000346088	AT3G05560|AT5G27770|AT1G02830	YLR061W|YFL034C-A
ENSP00000304350	AT1G80070|AT4G38780	YHR165C
ENSP00000296417|ENSP00000308405	AT1G52740|AT2G38810|AT3G54560	YOL012C
ENSP00000259457|ENSP00000351314	AT5G40580|AT3G27430	YOR157C
ENSP00000278412	AT3G28730	YML069W
ENSP00000324464|ENSP00000380044|ENSP00000261798	AT5G57015|AT4G26100|AT5G43320|AT2G19470|AT5G44100|AT4G28860|AT1G72710|AT1G04440|AT1G03930|AT4G28540|AT4G28880|AT3G23340|AT4G14340	YPL204W
ENSP00000308897	AT4G35490	YNL185C
ENSP00000318646	AT1G07770|AT5G59850|AT3G46040|AT2G39590	YJL190C|YLR367W
ENSP00000229239|ENSP00000222286	AT1G13440|AT3G04120|AT1G79530|AT1G16300	YGR192C|YJR009C|YJL052W
ENSP00000264932|ENSP00000380719|ENSP00000347017	AT5G66760|AT2G18450	YKL148C|YJL045W
ENSP00000280557	AT5G11900	YJR014W
ENSP00000238146	AT5G05450|AT1G71280|AT1G71370	YFL002C
ENSP00000351777	AT3G53230|AT5G03340|AT3G09840	YDL126C
ENSP00000223073	AT2G21440	YPL043W
ENSP00000386061|ENSP00000375160|ENSP00000352143	AT1G67430|AT1G27400	YKL180W|YJL177W
ENSP00000335304	AT4G26910|AT5G55070	YDR148C
ENSP00000363018|ENSP00000382780|ENSP00000344077	AT5G22440|AT2G27530|AT1G08360	YGL135W|YPL220W
ENSP00000286398	AT5G62410|AT3G47460	YFR031C
ENSP00000234170	AT1G72440	YDR060W
ENSP00000366623|ENSP00000321320	AT1G14300	YGR187C
ENSP00000265462	AT3G52960|AT1G60740|AT1G65970|AT1G65980|AT3G06050	YLR109W
ENSP00000331127|ENSP00000306752	AT5G09830	YGL220W
ENSP00000221413	AT5G67630|AT3G49830	YPL235W
ENSP00000264335	AT1G78300|AT5G38480|AT3G02520|AT1G35160|AT5G10450|AT5G65430|AT4G09000|AT5G16050	YDR099W|YER177W
ENSP00000316176|ENSP00000359525	AT1G16890|AT1G78870	YDR092W
ENSP00000319531	AT2G35120|AT2G35370|AT1G32470	YAL044C
ENSP00000380982	AT3G16810	YDR496C
ENSP00000308430|ENSP00000341625	AT5G48810|AT2G32720|AT5G53560|AT1G26340|AT2G46650	YNL111C
ENSP00000346921	AT5G63400|AT5G50370	YDR226W
ENSP00000315859|ENSP00000318195	AT1G48920|AT1G16610|AT3G18610	YGR159C
ENSP00000252543|ENSP00000383585|ENSP00000383858	AT2G37600|AT5G02450|AT3G53740	YPL249C-A|YMR194W
ENSP00000253039|ENSP00000323063	AT1G04170|AT4G18330|AT2G18720	YER025W
ENSP00000370739|ENSP00000234590|ENSP00000352320|ENSP00000229277	AT1G74030|AT2G36530	YGR254W|YPL281C|YMR323W|YHR174W|YOR393W
ENSP00000290158	AT5G53480	YLR347C
ENSP00000367220|ENSP00000380341	AT3G27000	YDL029W
ENSP00000358727|ENSP00000335620|ENSP00000345023|ENSP00000196968|ENSP00000360028|ENSP00000360073|ENSP00000360002|ENSP00000211122	AT1G78320|AT1G53680|AT1G17180|AT2G29450|AT1G02920|AT1G02930|AT2G02930|AT3G03190|AT2G30860|AT3G09270|AT1G78340|AT2G29470|AT2G29480|AT1G10370|AT1G74590|AT1G59670|AT5G62480|AT2G29490|AT3G43800|AT1G69920|AT1G17170|AT1G78360|AT1G27130|AT1G10360|AT1G78370|AT1G27140|AT2G29420|AT2G29440|AT2G29460|AT1G69930|AT1G17190|AT1G59700|AT1G78380|AT3G62760|AT1G02940|AT1G02950|AT4G02520|AT2G47730|AT1G49860|AT5G17220…	YLL060C|YNL229C
ENSP00000230640	AT1G59760	YJL050W
ENSP00000328690	AT3G16840	YBR142W
ENSP00000310448	AT5G16780	YOR308C
ENSP00000362576	AT2G33840	YGR185C
ENSP00000233146	AT3G18524	YOL090W
ENSP00000269349	AT3G19760|AT1G51380	YDR021W
ENSP00000261245	AT4G30820	YDR460W
ENSP00000384493|ENSP00000231504	AT2G42500|AT1G69960|AT3G58500|AT1G59830|AT1G10430	YDL188C|YDL134C
ENSP00000362105	AT3G60360	YKL099C
ENSP00000215567|ENSP00000370607	AT3G55360	YDL015C
ENSP00000325875|ENSP00000335153|ENSP00000369649	AT5G52640|AT5G56030|AT5G56010|AT5G56000	YPL240C|YMR186W
ENSP00000321997|ENSP00000366871	AT5G66100|AT5G21160|AT4G35890	YDR515W|YCL037C
ENSP00000356448	AT1G79280	YKR095W|YIL149C
ENSP00000355899	AT5G48240	YPR143W
ENSP00000274311	AT4G27650|AT3G58390	YNL001W
ENSP00000262584	AT2G18020|AT4G36130|AT3G51190	YFR031C-A|YIL018W
ENSP00000368458	AT2G29570|AT1G07370	YBR088C
ENSP00000355781|ENSP00000364327|ENSP00000254810|ENSP00000383789|ENSP00000385479|ENSP00000358154|ENSP00000355657|ENSP00000230495|ENSP00000339835|ENSP00000376675|ENSP00000319632|ENSP00000352252|ENSP00000358160|ENSP00000353581|ENSP00000353783|ENSP00000350275|ENSP00000329554|ENSP00000244661	AT1G09200|AT5G65360|AT5G10390|AT3G27360|AT5G10400|AT1G75600|AT5G10980|AT4G40030|AT4G40040|AT5G65350|AT1G13370	YBR010W|YNL031C
ENSP00000335083|ENSP00000377936|ENSP00000370113|ENSP00000319975	AT1G17720|AT1G51690	YGL190C
ENSP00000217901|ENSP00000370223	AT4G35260|AT2G17130|AT4G35650	YNL037C
ENSP00000308179	AT3G21540	YLR129W
ENSP00000202773	AT1G74050|AT1G74060|AT1G18540	YLR448W|YML073C
ENSP00000372326	AT2G30390|AT5G26030	YOR176W
ENSP00000371103	AT1G52300|AT3G16080|AT1G15250	YLR185W|YDR500C
ENSP00000259469	AT3G55170|AT2G39390|AT5G02610|AT3G09500	YDL191W|YDL136W
ENSP00000371890	AT3G18060|AT2G01330	YMR092C
ENSP00000337358	AT3G45740	YKR070W
ENSP00000280346	AT1G54220|AT3G13930	YNL071W
ENSP00000354739	AT3G53430|AT5G60670|AT2G37190	YDR418W|YEL054C
ENSP00000231487	AT5G42190|AT3G21850|AT2G25700|AT4G34210|AT1G20140|AT3G21860|AT3G60010|AT1G75950|AT4G34470|AT3G25650|AT2G03170|AT1G10230|AT2G03190|AT3G60020|AT2G03160|AT3G21830|AT2G20160	YDR328C
ENSP00000222673|ENSP00000363216	AT5G65750|AT3G55410	YIL125W
ENSP00000272348	AT3G11500|AT2G23930	YFL017W-A
ENSP00000297185	AT5G09590|AT4G37910	YJR045C|YEL030W
ENSP00000378402|ENSP00000369131	AT1G24190|AT1G10450|AT1G59890|AT5G15020|AT3G01320|AT1G70060	YOL004W
ENSP00000306881|ENSP00000338844	AT3G23660|AT4G14160|AT2G21630|AT1G05520	YPR181C
ENSP00000264018	AT4G00660|AT3G61240|AT2G45810	YDL160C
ENSP00000274400|ENSP00000370105	AT1G05055	YLR005W
ENSP00000364119|ENSP00000249480	AT5G20920	YPL237W
ENSP00000323046	AT2G25355|AT4G32175	YOL142W
ENSP00000362337	AT3G22630|AT4G14800	YER012W
ENSP00000372554|ENSP00000211372|ENSP00000363762|ENSP00000385251	AT4G09800|AT1G34030|AT1G22780	YDR450W|YML026C
ENSP00000377612|ENSP00000251527|ENSP00000374218	AT5G11100|AT1G05500|AT5G04220|AT3G61050|AT2G20990|AT1G20080	YNL087W|YOR086C|YML072C
ENSP00000365978|ENSP00000383503|ENSP00000383476	AT3G25940	YJR063W
ENSP00000231706|ENSP00000370128|ENSP00000381162|ENSP00000384278|ENSP00000298085	AT5G36940|AT3G03720|AT1G05940|AT1G58030	YFL055W|YBR069C|YLL061W|YDR046C|YBR132C|YDR508C|YBR068C|YOR348C|YOL020W|YPL265W|YCL025C|YKR039W|YNL268W|YPL274W|YNL270C|YEL063C|YGR191W
ENSP00000205402	AT1G48030|AT3G17240	YFL018C
ENSP00000275820	AT5G17930	YLR336C
ENSP00000363284	AT2G27470	YDR121W
ENSP00000264161	AT4G31180|AT4G26870	YLL018C
ENSP00000348596	AT1G13160|AT4G31520	YGR245C
ENSP00000344393	AT2G46230|AT1G26530	YDR339C
ENSP00000266735	AT4G30220	YPR182W
ENSP00000363205	AT5G65720	YCL017C
ENSP00000348062|ENSP00000295266	AT1G59900|AT1G24180	YER178W
ENSP00000224073	AT3G58680|AT2G42680|AT3G24500	YOR298C-A
ENSP00000373918	AT1G29880	YBR121C|YPR081C
ENSP00000221784	AT1G29850	YMR074C
ENSP00000346022|ENSP00000384755	AT1G33120|AT1G33140|AT4G10450	YNL067W|YGL147C
ENSP00000301522|ENSP00000368646|ENSP00000262746|ENSP00000298510	AT5G06290|AT3G11630	YML028W|YDR453C
ENSP00000305480	AT5G26680	YKL113C
ENSP00000377944|ENSP00000367364	AT4G02400|AT5G08600	YML093W
ENSP00000221801|ENSP00000339522	AT4G25630|AT5G52470	YDL014W
ENSP00000364280	AT1G22520|AT1G72170	YCL057C-A
ENSP00000287022	AT4G32470|AT5G25450	YDR529C
ENSP00000262225|ENSP00000359313|ENSP00000299705|ENSP00000214869	AT3G22845|AT3G07680	YGL200C|YAL007C|YOR016C
ENSP00000349446|ENSP00000364986|ENSP00000261783	AT4G08870|AT4G08900	YPL111W
ENSP00000333664	AT1G04710|AT5G48880|AT2G33150	YIL160C
ENSP00000377640|ENSP00000361920	AT3G53020|AT2G36620	YGL031C|YGR148C
ENSP00000314649	AT1G79440	YBR006W
ENSP00000355013	AT2G06210	YOL145C
ENSP00000344504|ENSP00000244534|ENSP00000244573|ENSP00000307705|ENSP00000339566|ENSP00000330074	AT2G30620|AT2G18050|AT1G06760	YPL127C
ENSP00000366997	AT2G17510	YOL021C
ENSP00000374250	AT3G18130|AT1G18080|AT1G48630	YMR116C
ENSP00000251412|ENSP00000251413	AT3G61650|AT5G05620	YLR212C
ENSP00000355086	AT4G33760	YPL104W
ENSP00000281828	AT1G72550	YLR060W
ENSP00000196551	AT2G37270|AT3G11940	YJR123W
ENSP00000307567	AT1G25350	YOR168W
ENSP00000263857	AT3G57660	YOR341W
ENSP00000347232	AT1G10930|AT1G60930	YMR190C
ENSP00000310042	AT2G24500|AT4G31420	YBR267W|YLR387C
ENSP00000263043|ENSP00000313021	AT4G19110|AT4G13020|AT5G45430	YJL106W
ENSP00000215829	AT1G20580|AT1G76300	YLR147C
ENSP00000322419	AT2G27710|AT3G44590|AT2G27720|AT5G40040	YDR382W|YOL039W
ENSP00000234420	AT4G02070	YDR097C
ENSP00000275603|ENSP00000327191	AT3G02530|AT5G16070	YDR188W
ENSP00000336712|ENSP00000349321	AT2G16950|AT2G16960	YBR017C
ENSP00000215375	AT5G47030	YDL004W
ENSP00000371321	AT5G22010	YOR217W
ENSP00000348877	AT5G42740	YBR196C
ENSP00000285814	AT5G04600	YNL110C
ENSP00000253023	AT2G18600	YLR306W
ENSP00000288937	AT5G09770|AT5G64650|AT3G54210	YJL063C
ENSP00000309334|ENSP00000382346	AT4G16720|AT4G17390	YLR029C|YMR121C
ENSP00000374139	AT1G67320	YKL045W
ENSP00000216479|ENSP00000374235	AT3G12050	YDR214W
ENSP00000262033	AT4G02450|AT3G03773	YKL117W
ENSP00000328570	AT3G54900	YPL059W
ENSP00000275732|ENSP00000362667	AT5G42950	YBR172C|YPL105C
ENSP00000313272	AT5G55920|AT4G26600	YNL061W
ENSP00000353284|ENSP00000382840	AT2G42520|AT3G58510|AT3G58570	YOR204W|YPL119C
ENSP00000306124|ENSP00000305355|ENSP00000253339|ENSP00000263125|ENSP00000263431|ENSP00000329127|ENSP00000284384|ENSP00000378217|ENSP00000376483|ENSP00000340608|ENSP00000367830|ENSP00000270202|ENSP00000263826|ENSP00000372035	AT5G03640|AT3G52890|AT1G79250|AT3G17850|AT2G36350|AT3G27580|AT4G26610|AT5G55910|AT2G26700|AT2G44830|AT2G34650|AT3G44610|AT3G12690|AT5G47750|AT5G40030|AT1G16440|AT1G45160|AT5G62310|AT1G48490	YBL105C|YNR047W|YCR091W
ENSP00000358400	AT1G67120	YLR106C
ENSP00000263657	AT3G13230	YOR145C
ENSP00000252487|ENSP00000356967	AT1G50400|AT3G20000	YMR203W
ENSP00000284320	AT3G58620|AT3G14950|AT5G10090|AT5G65160|AT1G53300|AT2G42580|AT1G78120	YNL121C|YHR117W
ENSP00000346045|ENSP00000346046|ENSP00000352682|ENSP00000360177	AT2G04390|AT2G05220|AT3G10610|AT5G04800	YML024W|YDR447C
ENSP00000262193	AT3G60820	YBL041W
ENSP00000301587	AT3G52300	YKL016C
ENSP00000306117|ENSP00000263576|ENSP00000288071	AT3G53110	YOR046C
ENSP00000358417	AT1G17745|AT4G34200|AT3G19480	YIL074C|YER081W
ENSP00000369461|ENSP00000221418	AT4G16210|AT5G43280|AT3G06860|AT1G60550|AT4G16800	YOR180C|YLR284C
ENSP00000372112	AT4G15940|AT3G16700	YNL168C
ENSP00000342181	AT1G67680|AT1G67650	YPL210C
ENSP00000368887	AT1G65030	YKL021C
ENSP00000328403	AT5G09470|AT4G24570|AT2G22500	YLR348C
ENSP00000300413	AT3G07590|AT4G02840	YGR074W
ENSP00000320917	AT3G24080	YNL308C
ENSP00000225402	AT5G61330	YDR299W
ENSP00000299300	AT5G20890	YIL142W
ENSP00000253778|ENSP00000349860	AT3G24090	YKL104C
ENSP00000273037	AT3G47630	YGR046W
ENSP00000305653	AT1G65540|AT3G59820	YOL027C|YPR125W
ENSP00000384247|ENSP00000346643|ENSP00000290573|ENSP00000348697|ENSP00000292432	AT3G20040|AT4G29130|AT1G50460|AT4G37840|AT2G19860|AT1G47840	YFR053C|YGL253W
ENSP00000361512|ENSP00000381504	AT2G35390|AT1G32380|AT2G44530	YBL068W|YER099C|YKL181W|YHL011C
ENSP00000265963	AT1G55750|AT3G61420	YDR311W
ENSP00000387180	AT5G16870|AT3G03010	YBL057C
ENSP00000262030	AT5G08690|AT5G08670|AT5G08680	YJR121W
ENSP00000362110	AT5G06160	YDL030W
ENSP00000270586|ENSP00000363993|ENSP00000372595|ENSP00000372721	AT4G31300	YJL001W
ENSP00000347495	AT3G04600	YOL097C
ENSP00000222402|ENSP00000253815|ENSP00000185885|ENSP00000337262	AT3G08690|AT1G64230|AT5G41700|AT2G16740|AT4G27960|AT5G53300|AT5G56150	YBR082C|YDR059C
ENSP00000321259	AT1G12230	YLR354C|YGR043C
ENSP00000307940	AT1G56070	YDR385W|YOR133W
ENSP00000296412	AT5G43940	YDL168W
ENSP00000261182|ENSP00000362616|ENSP00000382533	AT4G26110|AT5G56950|AT3G13782|AT2G19480	YKR048C
ENSP00000377483	AT4G15900|AT3G16650	YPL151C
ENSP00000355315|ENSP00000296277|ENSP00000273411	AT4G31985|AT3G02190|AT2G25210	YJL189W
ENSP00000264156	AT5G44635	YGL201C
ENSP00000280326	AT1G24510	YJR064W
ENSP00000367208	AT4G23570|AT4G11260	YOR057W
ENSP00000353168	AT1G50920|AT1G10300	YPL093W
ENSP00000360268	AT2G39800|AT3G55610	YOR323C
ENSP00000343943	AT4G01690|AT5G14220	YER014W
ENSP00000357048	AT1G62020|AT2G21390	YDL145C
ENSP00000199320	AT2G47420	YPL266W
ENSP00000378399	AT2G47790	YNL035C
ENSP00000202816	AT3G01160	YDR365C
ENSP00000379769|ENSP00000369255	AT4G26970|AT2G05710|AT4G35830	YLR304C|YJL200C
ENSP00000364289	AT2G13540	YMR125W
ENSP00000385410	AT5G57120	YKR092C
ENSP00000370222	AT5G38650|AT1G67250	YBR173C
ENSP00000383178|ENSP00000247170|ENSP00000253811|ENSP00000327442|ENSP00000376410|ENSP00000348082|ENSP00000274867|ENSP00000335655|ENSP00000386831|ENSP00000384983	AT1G59910|AT5G07770|AT2G43800|AT3G25500|AT1G70140|AT1G24150|AT3G05470|AT5G54650|AT5G67470|AT5G07780|AT5G07760|AT5G07650|AT3G32400	YNL271C|YIL159W
ENSP00000352925	AT2G17930|AT4G36080	YHR099W
ENSP00000351646	AT1G62740|AT4G12400|AT1G12270	YOR027W
ENSP00000263239	AT5G65900|AT3G18600	YMR290C
ENSP00000216122	AT2G07690	YLR274W
ENSP00000326473	AT1G23260|AT2G36060|AT1G70660|AT3G52560	YGL087C
ENSP00000225430|ENSP00000384740	AT3G16780|AT4G02230|AT1G02780	YBR084C-A|YBL027W
ENSP00000244230	AT5G66540	YJR002W
ENSP00000253577	AT5G58270|AT4G28620|AT4G28630	YMR301C
ENSP00000318297	AT5G22330	YDR190C
ENSP00000370517|ENSP00000381052|ENSP00000345771	AT5G56630|AT4G26270|AT5G61580|AT4G29220|AT4G32840|AT5G47810|AT2G22480	YMR205C|YGR240C
ENSP00000323421|ENSP00000350036	AT3G54670	YFL008W
ENSP00000330836	AT4G04950|AT4G32580	YER174C|YDR098C
ENSP00000228318	AT5G14040|AT3G48850|AT2G17270	YER053C
ENSP00000340608|ENSP00000284395|ENSP00000298910|ENSP00000262211|ENSP00000356832	AT3G28040|AT4G20940|AT4G20140|AT4G08850|AT1G68400|AT1G34110|AT4G23740|AT1G17240|AT5G51350|AT4G34220|AT2G42290|AT3G49670|AT5G63930|AT5G65710|AT1G53430|AT5G67280|AT4G28650|AT5G58150|AT1G48480|AT1G69990|AT1G66830|AT3G14840|AT5G49660|AT5G01890|AT5G44700|AT3G25010|AT2G26330|AT3G02880|AT1G28440|AT1G33610|AT3G47090|AT1G09970|AT2G36570|AT4G13810|AT5G61480|AT1G35710|AT1G12460|AT1G73070|AT4G13880|AT1G29730…	YMR104C|YHR205W|YOR353C|YKL126W
ENSP00000362744|ENSP00000353784|ENSP00000250784|ENSP00000288666	AT5G58420|AT5G07090|AT2G17360	YHR203C|YJR145C
ENSP00000339095|ENSP00000352132	AT1G48830|AT3G02560|AT5G16130	YOR096W|YNL096C
ENSP00000272065	AT3G44620	YPR073C
ENSP00000338573|ENSP00000346542	AT3G07050	YER006W
ENSP00000360850	AT3G03600	YHL004W
ENSP00000370376	AT3G46940	YBR252W
ENSP00000360939	AT5G26667|AT3G60180|AT4G25280	YKL024C
ENSP00000361704|ENSP00000369590	AT3G12670|AT4G20320|AT4G02120|AT2G34890|AT1G30820	YBL039C|YJR103W
ENSP00000251636|ENSP00000330113|ENSP00000295373	AT1G58050|AT1G58060|AT2G01130|AT1G48650|AT2G35920	YLR419W
ENSP00000303145	AT1G57620|AT1G09580|AT3G10780|AT1G21900|AT1G14010|AT2G03290|AT1G26690|AT1G69460|AT3G29070	YML012W
ENSP00000352706	AT2G30660|AT4G31810|AT5G65940|AT1G06550|AT3G60510|AT2G30650	YDR036C
ENSP00000375809	AT1G03190	YER171W
ENSP00000364813|ENSP00000372883|ENSP00000229715	AT1G03330	YBL026W
ENSP00000263331	AT1G29940	YPR010C
ENSP00000381234	AT3G59760|AT4G14880|AT3G03630|AT2G43750|AT5G28020|AT5G28030|AT3G22460|AT3G61440|AT3G04940	YGR155W
ENSP00000352956|ENSP00000253363	AT2G16940|AT5G09880	YNL175C
ENSP00000253099	AT2G20060	YML025C
ENSP00000350098	AT1G04635	YAL033W
ENSP00000358858|ENSP00000358551|ENSP00000256183	AT2G38280	YML035C
ENSP00000334983|ENSP00000376214	AT5G63680|AT3G25960|AT3G55650|AT5G08570|AT5G56350|AT3G04050|AT3G55810|AT4G26390	YAL038W|YOR347C
ENSP00000357857	AT3G23620	YKR081C
ENSP00000345361|ENSP00000352918	AT4G01710	YIL062C
ENSP00000312734|ENSP00000300935|ENSP00000264710|ENSP00000357564	AT3G09900|AT5G03520|AT5G59840|AT3G46060|AT3G53610	YFL005W
ENSP00000233468|ENSP00000322887|ENSP00000365950	AT4G13850|AT5G03580|AT5G12190|AT4G39260|AT1G22330|AT2G16260|AT1G74230|AT2G21660|AT5G47320|AT3G08000|AT2G37510|AT5G53680|AT1G18630|AT3G46020|AT5G06210|AT2G22100|AT1G73530|AT3G23830|AT5G61030	YIR005W
ENSP00000370808|ENSP00000360671|ENSP00000281456|ENSP00000281154	AT3G08580|AT5G13490|AT4G28390|AT5G17400	YBR085W|YBL030C|YMR056C
ENSP00000362362|ENSP00000181839|ENSP00000300647|ENSP00000358997	AT5G10270|AT5G64960|AT1G26150|AT5G38560|AT1G03740|AT1G09600|AT1G54610|AT1G33770|AT5G39420|AT1G53050|AT5G44290|AT1G74330|AT1G71530|AT5G50860|AT3G05050|AT4G34440|AT4G23180|AT2G20300|AT3G19300|AT4G11480|AT2G18470|AT4G23230|AT1G70460|AT4G02010|AT4G23190|AT2G13790|AT3G24540|AT4G34500|AT4G23310|AT5G56890|AT1G49730|AT2G23200|AT1G23540|AT1G76360|AT1G56720|AT1G34210|AT1G10620|AT1G52290|AT4G23140|AT1G49270…	YKL139W|YJL095W
ENSP00000293215|ENSP00000266970	AT3G48750	YBR160W
ENSP00000346001|ENSP00000268661	AT1G43170|AT1G61580	YOR063W
ENSP00000367806	AT2G09990|AT5G18380|AT3G04230	YMR143W|YDL083C
ENSP00000297431	AT4G29910	YNL261W
ENSP00000281701	AT3G01610	YLL034C
ENSP00000264221	AT2G37690|AT3G21110	YOR128C|YAR015W
ENSP00000371261	AT1G09830	YGL234W
ENSP00000371767|ENSP00000264211|ENSP00000340281	AT3G60240	YGL049C|YGR162W
ENSP00000349748|ENSP00000344149|ENSP00000363573|ENSP00000343966|ENSP00000362963|ENSP00000358479	AT3G55460|AT3G13570|AT5G18810|AT1G55310	YDR432W
ENSP00000386142	AT2G36170|AT3G52590	YIL148W|YKR094C
ENSP00000384361	AT3G57870	YDL064W
ENSP00000333547|ENSP00000261890	AT1G09630|AT4G18430|AT1G16920|AT5G59150|AT3G15060|AT3G46830|AT5G45750|AT4G18800|AT1G07410|AT1G28550|AT5G60860|AT2G33870|AT1G06400|AT5G47960|AT3G12160	YER031C|YGL210W
ENSP00000343741	AT5G40820	YBR136W
ENSP00000300026|ENSP00000303057	AT5G13120|AT3G62030	YDR304C|YHR057C
ENSP00000376176	AT5G55190|AT5G20020|AT5G20010	YLR293C|YOR185C
ENSP00000349961	AT5G48600	YLR086W
ENSP00000377617|ENSP00000321984	AT4G00620|AT4G00600|AT3G12290|AT2G38660	YKR080W
ENSP00000333811	AT4G19006|AT5G45620	YDR427W
ENSP00000229214	AT5G08420	YCL059C
ENSP00000376056	AT1G30230|AT2G18110|AT5G12110|AT5G19510	YAL003W
ENSP00000331817|ENSP00000386057	AT5G59950|AT5G02530|AT1G66260|AT5G37720	YDR381W
ENSP00000215882	AT5G01340	YBR291C|YJR095W
ENSP00000271469|ENSP00000386935	AT2G35020|AT1G31070	YDL103C
ENSP00000216911|ENSP00000313950|ENSP00000302898	AT4G32830|AT2G25880|AT2G45490	YPL209C
ENSP00000367923	AT2G20420	YGR244C
ENSP00000324124	AT1G61700|AT1G11475	YOR210W
ENSP00000386023	AT4G21110	YCR063W
ENSP00000354916|ENSP00000343109|ENSP00000352722|ENSP00000364389|ENSP00000258589	AT3G19420|AT5G39400|AT3G50110	YFR028C
ENSP00000274712	AT3G05760	YDL098C
ENSP00000383329|ENSP00000303427	AT5G47690|AT1G77600|AT4G31880	YMR076C
ENSP00000363944	AT5G12220	YKR063C
ENSP00000354957	AT5G15920	YOL034W
ENSP00000308610	AT3G10370	YIL155C
ENSP00000376894	AT4G23900|AT4G11010	YKL067W
ENSP00000327801|ENSP00000300289|ENSP00000286091|ENSP00000305465|ENSP00000219406	AT1G77510|AT5G60640|AT1G21750|AT3G54960	YCL043C|YDR518W
ENSP00000377148|ENSP00000312442	AT1G23900|AT1G60070|AT1G23940	YPR029C
ENSP00000351446|ENSP00000330381	AT3G49660|AT4G02730	YBR175W
ENSP00000314414|ENSP00000350199	AT4G23460|AT4G11380	YKL135C
ENSP00000360658|ENSP00000237763|ENSP00000369965	AT1G17880|AT1G73230	YPL037C|YDR252W
ENSP00000274849	AT3G56510	YNR054C
ENSP00000379182	AT1G80670	YER107C
ENSP00000260443	AT2G44860	YLR009W
ENSP00000263946|ENSP00000331678|ENSP00000374409|ENSP00000070846|ENSP00000263207|ENSP00000307134	AT5G19330|AT5G13060	YEL013W
ENSP00000221448	AT3G50670	YIL061C
ENSP00000265335	AT2G31970	YNL250W
ENSP00000380651|ENSP00000384162|ENSP00000348278|ENSP00000361892|ENSP00000359924|ENSP00000347009|ENSP00000311713	AT1G70430|AT5G14720|AT1G79640|AT1G23700|AT4G24100|AT4G10730	YDR523C
ENSP00000261574|ENSP00000259569	AT5G19820	YMR308C
ENSP00000354554	AT2G07727	Q0105|Q0120
ENSP00000357555|ENSP00000369714	AT5G47930|AT3G61110|AT2G45710	YKL156W|YHR021C
ENSP00000285208|ENSP00000336850|ENSP00000387307|ENSP00000363597	AT2G44610|AT4G39890|AT2G22290|AT5G10260|AT5G64990	YLR262C
ENSP00000269122|ENSP00000263200	AT3G08530|AT3G11130	YGL206C
ENSP00000230340	AT1G31660	YBR247C
ENSP00000230792	AT5G20070	YGL067W
ENSP00000221770	AT2G43190	YBR257W
ENSP00000263382|ENSP00000229595	AT1G66740|AT5G38110	YJL115W
ENSP00000368927|ENSP00000354722	AT5G35680|AT2G04520	YMR260C
ENSP00000384718|ENSP00000236900	AT4G34555|AT4G39200|AT2G16360|AT2G21580	YGR027C|YLR333C
ENSP00000221233	AT3G46210	YGR095C
ENSP00000309830	AT3G59540|AT2G43460	YLR325C
ENSP00000317123	AT1G20960|AT2G42270	YER172C
ENSP00000296273	AT1G21690	YJR068W
ENSP00000225426	AT1G21720|AT1G77440	YER094C
ENSP00000273406	AT2G18770|AT5G05670	YKL154W
ENSP00000337839	AT3G43590	YIL079C|YDL175C
ENSP00000261636	AT2G24765	YBR164C
ENSP00000221283|ENSP00000362399|ENSP00000359025	AT4G12120|AT1G12360|AT1G02010	YDR164C
ENSP00000352254	AT5G62600	YOR160W
ENSP00000302961|ENSP00000318687|ENSP00000296464	AT1G79930|AT1G11660|AT1G79920	YBR169C|YPL106C
ENSP00000358140	AT4G11420	YBR079C
ENSP00000296126	AT5G11240	YDR398W
ENSP00000345096|ENSP00000321584	AT1G16350|AT1G79470	YML056C|YLR432W|YHR216W
ENSP00000360031	AT2G34357	YPL012W
ENSP00000346037|ENSP00000385139	AT5G47700|AT1G01100|AT5G24510|AT4G00810	YDL081C|YDL130W
ENSP00000260585|ENSP00000317400|ENSP00000229266	AT1G13560|AT3G25585	YHR123W|YNL130C
ENSP00000356022	AT3G10920|AT3G56350	YHR008C
ENSP00000311028	AT2G36160|AT3G11510|AT3G52580	YJL191W|YCR031C
ENSP00000304151|ENSP00000366629	AT2G40360	YMR049C
ENSP00000375105|ENSP00000303591	AT4G20440|AT5G44500	YER029C
ENSP00000215570	AT1G61570	YGR181W
ENSP00000222247|ENSP00000383883	AT2G34480|AT1G29965|AT3G14600	YOR312C|YMR242C
ENSP00000260102	AT5G64670	YNL284C
ENSP00000363574	AT3G55620	YPR016C
ENSP00000353558|ENSP00000363729|ENSP00000378493	AT2G38560	YGL043W
ENSP00000360412	AT1G79150	YLR002C
ENSP00000348442	AT5G64760|AT5G09900	YDL147W
ENSP00000264128|ENSP00000264088|ENSP00000322649|ENSP00000362160	AT5G51050|AT5G61810|AT5G07320	YNL083W
ENSP00000264954|ENSP00000329558	AT4G26780|AT5G55200	YOR232W
ENSP00000264108	AT5G56740	YPL001W
ENSP00000265758	AT5G57280	YCR047C
ENSP00000383117|ENSP00000379475|ENSP00000373000|ENSP00000242776	AT5G11200|AT5G11170	YDL084W
ENSP00000312066	AT5G61970	YPL243W
ENSP00000291565	AT5G37850	YEL029C|YNR027W
ENSP00000365504|ENSP00000372849|ENSP00000259895	AT4G17020	YPL122C
ENSP00000362592|ENSP00000369424	AT5G58230|AT4G35050|AT2G16780	YEL056W
ENSP00000366962|ENSP00000342886|ENSP00000353074|ENSP00000358164|ENSP00000321744|ENSP00000336417|ENSP00000348924|ENSP00000348706|ENSP00000366618|ENSP00000303408|ENSP00000274764|ENSP00000375736|ENSP00000352442|ENSP00000380100|ENSP00000289316|ENSP00000350580|ENSP00000384958|ENSP00000384622	AT5G02570|AT2G37470|AT5G22880|AT1G07790|AT3G53650|AT5G59910|AT3G45980|AT2G28720|AT3G09480|AT3G46030	YBL002W|YDR224C
ENSP00000254940	AT4G15770	YPL211W
ENSP00000297338|ENSP00000386414	AT3G59550|AT5G16270|AT5G40840	YDL003W
ENSP00000265062	AT3G16100|AT3G18820|AT1G22740|AT2G21880|AT4G09720|AT1G52280|AT1G49300	YML001W
ENSP00000369774|ENSP00000348840|ENSP00000345024|ENSP00000379368|ENSP00000372310|ENSP00000326967|ENSP00000378630|ENSP00000269973|ENSP00000361791|ENSP00000351689|ENSP00000323148|ENSP00000247930|ENSP00000252840|ENSP00000379689|ENSP00000365382|ENSP00000319053|ENSP00000341165|ENSP00000313443|ENSP00000301318|ENSP00000340683|ENSP00000373151|ENSP00000251272|ENSP00000299667|ENSP00000330785|ENSP00000344568…	AT5G56200|AT4G35280	YDR146C|YLR131C
ENSP00000217971|ENSP00000355955|ENSP00000296425	AT3G48890|AT2G24940|AT5G52240	YPL170W
ENSP00000333920	AT5G41020	YDR026C|YBR049C
ENSP00000351886	AT1G75510|AT3G52270	YGR005C
ENSP00000353414|ENSP00000356188|ENSP00000343886|ENSP00000261173	AT5G57110|AT3G57330|AT4G29900|AT3G21180|AT3G22910|AT4G37640|AT3G63380|AT2G22950|AT1G27770|AT2G41560|AT5G53010	YGL006W
ENSP00000364188	AT5G66680	YEL002C
ENSP00000386350	AT1G30580	YBR025C
ENSP00000345774|ENSP00000007633|ENSP00000255084|ENSP00000334590	AT1G44170|AT4G34240|AT4G36250	YMR110C
ENSP00000359688	AT4G01560	YHR088W
ENSP00000363647|ENSP00000372678	AT4G27180|AT5G54670|AT4G05190|AT4G21270	YPR141C
ENSP00000350698	AT5G60990	YHR065C
ENSP00000236959	AT2G35040	YMR120C|YLR028C
ENSP00000371101	AT3G56990	YGR145W
ENSP00000229854	AT5G46280	YEL032W
ENSP00000339051	AT3G16640|AT3G05540	YKL056C
ENSP00000354720	AT2G27170	YJL074C
ENSP00000216297	AT4G10710	YGL207W
ENSP00000265112|ENSP00000338093	AT5G26830	YIL078W
ENSP00000359531	AT3G10330|AT2G41630|AT3G57370|AT3G29380	YPR086W
ENSP00000291576	AT1G15440	YCR057C
ENSP00000346067|ENSP00000381679|ENSP00000382149|ENSP00000346598	AT1G72370|AT3G04770	YGR214W|YLR048W
ENSP00000260731	AT2G28620|AT2G37420|AT2G36200|AT3G45850	YBL063W
ENSP00000318868|ENSP00000333667	AT4G37930|AT4G32520|AT5G26780	YLR058C
ENSP00000269886|ENSP00000212369|ENSP00000361634|ENSP00000320092|ENSP00000369981	AT1G31440|AT4G34660|AT4G18060	YDR162C
ENSP00000215071	AT1G64520|AT5G42040	YFR052W
ENSP00000378443|ENSP00000362339	AT1G56330|AT3G62560|AT1G09180|AT4G02080	YPL218W
ENSP00000297579	AT4G28450	YLL011W
ENSP00000337518	AT4G25730	YCL054W
ENSP00000381447|ENSP00000379733|ENSP00000260536	AT3G13580|AT2G44120|AT2G01250	YPL198W|YGL076C
ENSP00000371310	AT5G06600|AT3G11910	YMR304W
ENSP00000387160|ENSP00000264414|ENSP00000363880|ENSP00000364589|ENSP00000360373	AT1G69670|AT1G26830|AT1G02980|AT5G46210|AT4G02570	YDL132W|YGR003W
ENSP00000386002|ENSP00000342502|ENSP00000366802|ENSP00000385483	AT5G14800	YER023W
ENSP00000262105	AT2G16440	YPR019W
ENSP00000230859|ENSP00000350054	AT5G53770	YOL115W|YNL299W
ENSP00000229043	AT1G77470	YNL290W
ENSP00000357748	AT2G44510|AT5G03830	YDR361C
ENSP00000363642	AT1G06720	YPL217C
ENSP00000285968	AT5G51200	YJL039C
ENSP00000376037|ENSP00000310393|ENSP00000320672	AT5G57815|AT4G28060	YLR038C
ENSP00000256442|ENSP00000288207|ENSP00000255465|ENSP00000274026	AT5G25380|AT1G47210|AT4G35620|AT5G43080|AT1G20610|AT1G77390|AT1G47230|AT1G80370|AT1G44110|AT1G15570|AT1G47220|AT5G11300|AT1G76310|AT4G37490|AT1G16330|AT2G26760|AT3G11520|AT5G06150|AT2G17620	YPR119W|YGR108W|YGR109C|YLR210W|YPR120C|YDL155W
ENSP00000356881	AT1G15930|AT2G32060	YOR369C
ENSP00000361433	AT1G03360	YHR069C
ENSP00000366135	AT5G35910|AT1G54440	YOR001W
ENSP00000314030|ENSP00000378324|ENSP00000369127	AT3G44110|AT5G22060	YNL064C
ENSP00000368984	AT3G12990|AT3G60500	YDR280W
ENSP00000307288	AT4G02060	YBR202W
ENSP00000265056	AT1G44900	YBL023C
ENSP00000316638	AT5G25780|AT5G27640	YOR361C
ENSP00000315674	AT1G69070	YDL148C
ENSP00000360828	AT4G16630	YLL008W
ENSP00000355987	AT1G17690	YIL091C
ENSP00000264705|ENSP00000233072	AT1G29900	YJL130C
ENSP00000325002	AT4G34450	YNL287W
ENSP00000377168	AT3G57150	YLR175W
ENSP00000275730|ENSP00000243964|ENSP00000318557|ENSP00000346112|ENSP00000264930	AT1G30450	YBR235W
ENSP00000262982	AT2G46520	YGL238W
ENSP00000203001	AT2G45730	YNL062C
ENSP00000369042|ENSP00000256079	AT2G31660|AT3G59020	YJR132W
ENSP00000273062|ENSP00000260327|ENSP00000273179|ENSP00000309934	AT5G11860|AT5G46410|AT4G18140	YLL010C|YLR019W
ENSP00000359539|ENSP00000245206	AT2G30970|AT5G19550|AT4G31990|AT5G11520|AT1G62800	YLR027C
ENSP00000261708	AT4G28200	YDR449C
ENSP00000267950	AT1G50940	YPR004C
ENSP00000355714|ENSP00000306010|ENSP00000256682	AT3G62290|AT1G10630|AT5G14670|AT2G47170|AT1G23490|AT1G70490	YDL137W|YDL192W
ENSP00000375959	AT3G50940|AT1G43910|AT5G17760|AT3G50930|AT4G05380|AT3G28520|AT5G17750|AT3G28580|AT5G57480|AT3G28610|AT3G29800|AT3G28600|AT4G30250|AT5G17730|AT4G25835|AT3G28510|AT2G46620|AT3G28540|AT3G28570|AT5G40010|AT5G40000|AT5G17740|AT2G18190|AT2G18193	YDR375C
ENSP00000367406	AT1G73960	YCR042C
ENSP00000296255	AT1G76400|AT2G01720	YJL002C
ENSP00000320566|ENSP00000307183	AT1G54390	YNL097C
ENSP00000295901	AT4G24820	YPR108W
ENSP00000358633	AT5G40760|AT3G27300	YNL241C
ENSP00000284049|ENSP00000377747	AT2G13370	YER164W
ENSP00000346027|ENSP00000381903	AT1G57860|AT1G57660|AT1G09690|AT1G09590	YBR191W|YPL079W
ENSP00000300408	AT3G27280|AT5G40770|AT5G14300	YGR132C
ENSP00000251289	AT3G49180	YNL182C
ENSP00000362728|ENSP00000343701|ENSP00000376302	AT3G06720|AT4G16143|AT1G09270|AT3G05720|AT5G49310|AT4G02150|AT1G02690	YNL189W
ENSP00000361446	AT5G60040	YOR116C
ENSP00000298852	AT3G05530|AT1G09100	YOR117W
ENSP00000344818	AT4G05320|AT5G20620|AT3G09790	YLL039C
ENSP00000320309	AT4G39280	YFL022C
ENSP00000247003	AT1G16280	YHR169W
ENSP00000342374	AT2G47640|AT3G62840	YLR275W
ENSP00000361287|ENSP00000303147	AT3G17390|AT2G36880|AT1G02500|AT4G01850	YLR180W|YDR502C
ENSP00000268220|ENSP00000299714	AT1G52600|AT3G15710	YIR022W
ENSP00000245541|ENSP00000338422|ENSP00000311962|ENSP00000371175|ENSP00000343901|ENSP00000379085	AT3G08790|AT1G76970|AT2G38410|AT4G32760|AT5G63640|AT1G21380	YHR108W|YDR358W
ENSP00000289371	AT1G76810|AT1G21160|AT1G76720	YAL035W
ENSP00000342434|ENSP00000371859	AT5G08630	YGL133W|YPL216W
ENSP00000377469|ENSP00000352719|ENSP00000240349	AT3G12390|AT3G49470|AT1G33040|AT4G10480|AT5G13850	YHR193C
ENSP00000359000	AT1G13980|AT5G19610|AT5G39500	YJR031C|YEL022W
ENSP00000370589	AT1G56110|AT3G12860	YLR197W
ENSP00000299045|ENSP00000335595|ENSP00000333711|ENSP00000308708|ENSP00000361833	AT4G09150|AT1G22930	YDR006C
ENSP00000263354|ENSP00000366225	AT3G56190|AT3G56450	YBL050W
ENSP00000262027	AT4G13780	YGR264C
ENSP00000337679|ENSP00000339450|ENSP00000359119	AT5G22840|AT3G44850|AT2G17530|AT3G53030|AT4G35500	YMR216C
ENSP00000340466|ENSP00000326227	AT5G63840	YBR229C
ENSP00000296792	AT2G47990	YMR093W
ENSP00000296509	AT3G25980	YJL030W
ENSP00000257829	AT1G10490|AT3G57940	YNL132W
ENSP00000285420|ENSP00000339389	AT3G62940	YHL013C
ENSP00000377865	AT1G04480|AT2G33370|AT3G04400	YBL087C|YER117W
ENSP00000261712	AT1G29150	YDL097C
ENSP00000369456	AT4G13720	YJR069C
ENSP00000330165	AT1G74270|AT1G41880|AT3G55750|AT1G07070	YOR234C|YPL143W
ENSP00000383237|ENSP00000339145	AT5G20600	YDR087C
ENSP00000367022|ENSP00000358158|ENSP00000364310|ENSP00000358155|ENSP00000332790|ENSP00000352627|ENSP00000352119|ENSP00000297012|ENSP00000228929|ENSP00000259791|ENSP00000330307|ENSP00000355656|ENSP00000332194|ENSP00000367062|ENSP00000366679|ENSP00000351589|ENSP00000328484|ENSP00000303373|ENSP00000349873	AT4G27230|AT1G08880|AT1G54690|AT1G51060|AT3G20670|AT5G54640	YDR225W|YBL003C
ENSP00000352709|ENSP00000346793	AT3G60245|AT3G10950	YPR043W|YJR094W-A
ENSP00000331815	AT5G16750	YLR222C
ENSP00000362329|ENSP00000349996	AT5G09650	YBR011C|YMR267W
ENSP00000363313	AT2G41500|AT2G05720	YPR178W
ENSP00000295822|ENSP00000336702	AT1G13950|AT1G26630|AT1G69410	YJR047C|YEL034W
ENSP00000383981	AT2G47110|AT3G62250|AT1G23410	YLR167W
ENSP00000353741	AT3G26618|AT1G12920|AT5G47880	YBR143C
ENSP00000361993|ENSP00000280354	AT5G50810	YJR135W-A
ENSP00000250498	AT1G32210|AT2G35520	YOR103C
ENSP00000299518	AT5G03290|AT3G09810	YOR136W
ENSP00000270625	AT4G30800|AT5G23740|AT3G48930	YBR048W|YDR025W
ENSP00000355518	AT2G47510|AT5G50950	YPL262W
ENSP00000225298	AT5G14050	YJL069C
ENSP00000255390|ENSP00000379046	AT3G08950	YBR037C|YBR024W
ENSP00000337669|ENSP00000304283|ENSP00000249071|ENSP00000348461|ENSP00000238738|ENSP00000339467	AT4G35020|AT3G51300|AT5G45970|AT4G28950|AT2G17800|AT1G20090|AT2G44690|AT4G35950|AT5G62880|AT3G48040|AT1G75840	YLR229C
ENSP00000364811	AT4G10320	YBL076C
ENSP00000367615	AT4G22570|AT1G80050|AT4G12440|AT1G27450|AT5G11160	YML022W|YDR441C
ENSP00000386978	AT3G11830	YJL111W
ENSP00000387204|ENSP00000318635|ENSP00000380990	AT4G26840|AT5G55160|AT5G55170	YDR510W
ENSP00000355325|ENSP00000364016|ENSP00000372597|ENSP00000372723	AT3G26340|AT1G13060	YPR103W
ENSP00000307387	AT1G15130	YOR275C
ENSP00000307786|ENSP00000382267|ENSP00000384933	AT1G22840|AT4G10040	YJR048W|YEL039C
ENSP00000195419	AT3G03110|AT5G17020	YGR218W
ENSP00000314348	AT5G54910	YJL033W
ENSP00000277882	AT5G59980	YHR062C
ENSP00000261313|ENSP00000256404	AT5G62040|AT1G18100|AT2G27550|AT5G03840|AT4G20370|AT1G65480	YLR179C|YLR178C
ENSP00000304072	AT1G77050	YDL031W
ENSP00000261637	AT4G30990	YBL004W
ENSP00000253237	AT2G19540	YMR131C
ENSP00000302896	AT5G15200|AT5G39850	YBR189W|YPL081W
ENSP00000363162|ENSP00000372801|ENSP00000372995|ENSP00000302194|ENSP00000356351	AT4G23710|AT3G01390|AT4G25950	YHR039C-A
ENSP00000355173|ENSP00000367212	AT2G31260	YDL149W
ENSP00000264485|ENSP00000364664|ENSP00000230993|ENSP00000273063|ENSP00000350475|ENSP00000295736|ENSP00000262418|ENSP00000311402|ENSP00000351483	AT3G62270|AT4G32510|AT1G74810|AT1G15460|AT3G06450|AT2G47160|AT5G25430	YNL275W
ENSP00000376644	AT5G05130|AT5G43530|AT5G22750	YLR032W
ENSP00000296411	AT2G45240	YLR244C
ENSP00000361465	AT1G60620|AT1G60850	YPR110C
ENSP00000306397	AT5G13430|AT5G13440	YEL024W
ENSP00000378162	AT1G69620|AT1G26880|AT3G28900	YER056C-A|YIL052C
ENSP00000359818	AT5G48120	YIL128W
ENSP00000330945|ENSP00000289577|ENSP00000383007	AT1G26690|AT1G14010|AT2G03290|AT2G03040|AT1G69460|AT3G29070	YGL002W|YHR110W|YAR002C-A
ENSP00000366396	AT1G75660|AT5G42540	YOR048C
ENSP00000274606	AT5G08180	YDL208W
ENSP00000269321|ENSP00000383556|ENSP00000372420|ENSP00000228945	AT3G07880|AT1G62450|AT1G12070	YDL135C
ENSP00000293872|ENSP00000240304|ENSP00000347005	AT3G03340|AT5G17440	YDL087C
ENSP00000367023	AT3G13940	YNL248C
ENSP00000296223	AT3G59600|AT1G54250	YOR224C
ENSP00000352385	AT5G05010	YFR051C
ENSP00000385828|ENSP00000385289	AT1G79230|AT1G16460	YOR251C
ENSP00000261531	AT1G77180	YAL032C
ENSP00000368691	AT2G25280	YJR008W
ENSP00000305556|ENSP00000365458|ENSP00000352438|ENSP00000263257|ENSP00000383159|ENSP00000385335|ENSP00000267422	AT1G14170|AT5G46190|AT5G04430|AT5G15270|AT4G18375|AT5G53060	YBR233W
ENSP00000233893|ENSP00000384811	AT1G14980|AT1G23100	YOR020C
ENSP00000311430	AT3G09630|AT5G02870	YBR031W|YDR012W
ENSP00000264995	AT3G17465	YGR220C
ENSP00000222330|ENSP00000324806	AT5G14640|AT4G00720|AT2G30980|AT1G09840|AT3G61160|AT3G05840|AT5G26751|AT1G57870|AT1G06390|AT4G18710	YMR139W|YDL079C
ENSP00000380514|ENSP00000341952|ENSP00000273077	AT3G10850|AT1G06130|AT2G43430|AT2G31350	YDR272W|YOR040W
ENSP00000198767	AT2G34750|AT1G30590|AT2G39240	YKL125W
ENSP00000289290|ENSP00000336831|ENSP00000315757	AT5G35700|AT5G55400|AT2G04750|AT5G48460|AT4G26700	YDR129C
ENSP00000380024|ENSP00000340807|ENSP00000307183|ENSP00000322142	AT3G24010	YHR090C
ENSP00000309433	AT1G22270|AT1G78190	YNR046W
ENSP00000217073|ENSP00000313007|ENSP00000361949|ENSP00000281589	AT1G49760|AT2G23350|AT1G71770|AT4G34110|AT1G22760	YER165W
ENSP00000327137	AT1G30825|AT2G33385	YNR035C
ENSP00000376449	AT1G60430	YLR370C
ENSP00000296490	AT5G14530|AT5G66240	YKL018W
ENSP00000253107|ENSP00000377385	AT5G61770	YHR066W|YDR312W
ENSP00000363868|ENSP00000347205|ENSP00000263094|ENSP00000321973|ENSP00000354463|ENSP00000272895|ENSP00000371818	AT2G41700	YOL075C
ENSP00000325863	AT5G54260	YMR224C
ENSP00000331310|ENSP00000353643	AT4G37280|AT1G02740	YPR023C
ENSP00000232564|ENSP00000305260|ENSP00000367872|ENSP00000261837|ENSP00000229264	AT4G34460	YOR212W
ENSP00000261406	AT3G57000	YLR186W
ENSP00000364320	AT1G25260	YKL009W
ENSP00000238721|ENSP00000339399|ENSP00000347872	AT5G61510|AT4G21580	YBR046C
ENSP00000287878|ENSP00000233944|ENSP00000323867	AT1G09020	YGL115W
ENSP00000263702	AT3G45770	YBR026C
ENSP00000379339	AT4G33865|AT3G43980|AT3G44010	YLR388W|YDL061C
ENSP00000229268|ENSP00000263966	AT3G20630	YBR058C
ENSP00000338862	AT3G15460|AT1G52930	YOL077C
ENSP00000369411	AT5G27740	YBR087W
ENSP00000233552	AT5G38640|AT1G48970	YGR083C
ENSP00000317334	AT3G20050	YDR212W
ENSP00000312311	AT1G14620	YNL252C
ENSP00000300107	AT1G33360|AT5G53350|AT5G49840	YBR227C
ENSP00000009589	AT3G45030|AT5G62300|AT3G47370	YHL015W
ENSP00000361076	AT2G47610|AT3G62870	YLL045C|YHL033C
ENSP00000385292	AT1G73180	YGR054W
ENSP00000386737|ENSP00000371069	AT4G26230|AT5G56710|AT2G19740	YLR406C|YDL075W
ENSP00000383989	AT4G22380|AT5G20160|AT4G12600	YEL026W
ENSP00000284483|ENSP00000243300|ENSP00000347427|ENSP00000313644	AT4G24100|AT3G15220|AT4G10730|AT4G14480|AT1G53165	YHR102W
ENSP00000317992	AT2G18220|AT3G55510	YOR206W
ENSP00000376297|ENSP00000240343|ENSP00000384147	AT4G15930	YDR424C
ENSP00000254193|ENSP00000272567	AT1G09760	YPL213W
ENSP00000378396|ENSP00000237694	AT3G55280|AT2G39460	YOL127W
ENSP00000301364	AT1G42440	YDL060W
ENSP00000246505	AT2G19560	YJR084W
ENSP00000227524	AT2G33340|AT1G04510	YLL036C
ENSP00000253004	AT4G24830	YOL058W
ENSP00000359345	AT5G39740|AT3G25520	YPL131W
ENSP00000353786	AT3G47810	YHR012W
ENSP00000318115	AT1G55900	YPL063W
ENSP00000231498	AT1G14850	YBL079W|YER105C
ENSP00000384211	AT3G13330	YFL007W
ENSP00000372689|ENSP00000360208|ENSP00000319318	AT2G47980	YIL026C
ENSP00000366927|ENSP00000261733|ENSP00000249750|ENSP00000297785|ENSP00000332256	AT3G48000|AT3G24503|AT1G23800	YOR374W|YPL061W|YER073W
ENSP00000269143	AT2G29080|AT1G07510	YMR089C|YER017C
ENSP00000320658	AT3G02660	YPL097W
ENSP00000348849|ENSP00000348580|ENSP00000384244|ENSP00000349197|ENSP00000375357|ENSP00000375558	AT3G56340|AT2G40590|AT2G40510	YER131W|YGL189C
ENSP00000309629|ENSP00000246069|ENSP00000340635	AT2G31200|AT1G01750|AT3G46000|AT3G46010|AT4G34970|AT3G45990|AT5G59880|AT2G16700|AT5G59890|AT4G00680|AT4G25590|AT5G52360	YLL050C
ENSP00000354742	AT1G26170	YGL241W
ENSP00000325448	AT3G11710	YDR037W
ENSP00000299299|ENSP00000254908	AT1G29810|AT5G51110	YHL018W
ENSP00000258772	AT4G34910	YLR276C
ENSP00000215587	AT3G22320|AT5G57980	YBR154C
ENSP00000249269|ENSP00000203407	AT3G02090	YLR163C
ENSP00000269228|ENSP00000289547	AT1G42470|AT4G38350	YPL006W
ENSP00000308332	AT2G34570	YOR004W
ENSP00000322170|ENSP00000239940|ENSP00000351379|ENSP00000225655	AT2G19770|AT5G56600|AT4G29350|AT2G19760|AT4G29340	YOR122C
ENSP00000374283|ENSP00000367323|ENSP00000302719	AT1G04690	YPL088W
ENSP00000381654|ENSP00000363614	AT5G23020|AT2G26800|AT1G74040|AT1G18500|AT5G23010	YDL131W|YDL182W
ENSP00000221975	AT3G02080|AT5G61170|AT5G15520	YOL121C|YNL302C
ENSP00000360473	AT1G08780	YNL153C
ENSP00000310723	AT2G33730	YDR243C
ENSP00000319771	AT4G04940	YLR409C
ENSP00000084795	AT5G27850|AT3G05590	YOL120C|YNL301C
ENSP00000370968	AT5G64420	YEL055C
ENSP00000299498|ENSP00000356218|ENSP00000338461	AT5G17770	YIL043C|YML125C|YML087C
ENSP00000382984|ENSP00000382949|ENSP00000365046	AT2G44680|AT5G47080|AT3G60250|AT4G17640	YOR039W
ENSP00000369757	AT4G31700|AT5G10360	YBR181C|YPL090C
ENSP00000356405	AT3G22590	YLR418C
ENSP00000381331|ENSP00000362649	AT4G38130|AT5G63110	YNL330C
ENSP00000327070	AT3G47520|AT1G53240|AT5G09660|AT3G15020|AT2G22780	YKL085W
ENSP00000339027	AT3G11250|AT3G09200|AT2G40010	YLR340W
ENSP00000365837	AT1G20370|AT1G76120	YPL212C|YGL063W
ENSP00000360365	AT1G09150	YER007C-A
ENSP00000264279	AT3G05060|AT5G27120|AT5G27140	YOR310C
ENSP00000358019	AT3G20760|AT1G51130	YDL105W
ENSP00000254605	AT5G40530	YDR083W
ENSP00000380295	AT2G33040	YBR039W
ENSP00000055077	AT1G63160	YOL094C
ENSP00000283131|ENSP00000360163	AT3G06400|AT5G18620	YOR304W|YBR245C
ENSP00000385881	AT4G08960	YPL152W
ENSP00000253788	AT4G15000|AT2G32220|AT3G22230	YHR010W|YDR471W
ENSP00000260985|ENSP00000331897	AT5G14590|AT1G65930|AT1G54340	YDL066W|YLR174W|YNL009W
ENSP00000334612	AT5G14520	YGR103W
ENSP00000369736	AT2G30410	YOR265W
ENSP00000225174|ENSP00000348240|ENSP00000358387|ENSP00000384666|ENSP00000367187|ENSP00000369516|ENSP00000332626|ENSP00000358224	AT2G16600|AT4G34870|AT4G38740|AT2G21130|AT3G56070|AT2G29960|AT5G58710|AT3G55920	YDR155C|YML078W
ENSP00000339063|ENSP00000298049	AT1G07940|AT1G07920|AT1G07930|AT5G60390	YBR118W|YPR080W
ENSP00000372552|ENSP00000363746|ENSP00000372695	AT3G10530	YER082C
ENSP00000315476	AT3G61620	YGR195W
ENSP00000351596	AT5G63200	YPR189W
ENSP00000359393|ENSP00000345347|ENSP00000243919|ENSP00000382368|ENSP00000296503|ENSP00000315236	AT1G20693|AT3G51880|AT1G20696|AT2G17560|AT4G35570|AT5G23420|AT2G34450	YMR072W|YBR089C-A|YPR052C
ENSP00000361232	AT2G40700	YKR024C
ENSP00000322439	AT4G02930|AT4G20360	YOR187W
ENSP00000296674	AT5G02960|AT3G09680	YPR132W|YGR118W
ENSP00000350479|ENSP00000379506	AT2G20450|AT4G27090	YHL001W|YKL006W
ENSP00000317159	AT5G40810|AT3G27240	YOR065W
ENSP00000278856	AT1G29320	YGL111W
ENSP00000311592|ENSP00000232905	AT5G54940|AT1G54290|AT4G27130|AT5G54760	YNL244C
ENSP00000307241	AT5G50850	YBR221C
ENSP00000327179	AT4G07410|AT1G27470	YDR324C
ENSP00000336741	AT3G62310|AT2G47250	YGL120C
ENSP00000341885|ENSP00000351543	AT1G58380|AT3G57490|AT1G58684|AT1G59359|AT1G58983|AT2G41840	YGL123W
ENSP00000307889	AT3G49010|AT5G23900|AT3G48960	YMR142C|YDL082W
ENSP00000264331|ENSP00000269577	AT3G23890	YNL088W
ENSP00000284951|ENSP00000337053	AT1G73570|AT1G18260	YLR207W
ENSP00000380495	AT4G15850	YNR038W
ENSP00000260867|ENSP00000363211	AT3G04800|AT1G17530|AT1G72750	YNR017W
ENSP00000380683|ENSP00000286482|ENSP00000364847|ENSP00000368266|ENSP00000368315|ENSP00000359301|ENSP00000368273|ENSP00000377478|ENSP00000315064|ENSP00000359347|ENSP00000382884|ENSP00000343706|ENSP00000368304|ENSP00000347358|ENSP00000359316|ENSP00000354660|ENSP00000243314|ENSP00000332643|ENSP00000298974|ENSP00000350592|ENSP00000368320|ENSP00000276344|ENSP00000330694|ENSP00000359307|ENSP00000382874…	AT1G34770	YDR288W
ENSP00000377446	AT5G23250|AT5G08300	YOR142W
ENSP00000358755|ENSP00000356198|ENSP00000358743|ENSP00000255409|ENSP00000358763	AT4G19810|AT4G19800|AT4G19750|AT4G19730|AT4G19820|AT4G19720|AT4G19740|AT4G19760|AT4G19770	YDR371W
ENSP00000304229|ENSP00000259667	AT3G56490|AT5G48545|AT1G31160	YDL125C
ENSP00000282516	AT5G15540	YDR180W
ENSP00000291295|ENSP00000349467|ENSP00000315299|ENSP00000387065	AT3G43810|AT1G66410|AT3G56800|AT5G37780|AT2G41110|AT5G21274|AT2G27030|AT4G14640|AT3G22930	YBR109C
ENSP00000378924|ENSP00000320885|ENSP00000376486	AT1G02890|AT2G45500|AT4G24860|AT4G28000|AT4G02480|AT1G64110|AT1G62130	YPL074W|YER047C
ENSP00000249923	AT4G31480|AT4G31490	YDR238C
ENSP00000229270	AT2G21170|AT3G55440	YDR050C
ENSP00000310596	AT3G14080|AT1G19120	YJL124C
ENSP00000362153	AT1G52980	YNR053C
ENSP00000386541	AT5G23540	YFR004W
ENSP00000278572	AT3G53870|AT2G31610|AT5G35530	YNL178W
ENSP00000268854	AT3G09720	YGL171W
ENSP00000259335	AT2G26780	YHL030W
ENSP00000371169	AT5G22100	YOL010W
ENSP00000265100|ENSP00000350750	AT3G49910|AT5G67510	YLR344W|YGR034W
ENSP00000268802	AT5G41190	YOR056C
ENSP00000359910|ENSP00000311121	AT3G51260|AT5G66140	YOL038W
ENSP00000246802	AT2G40430	YPL146C
ENSP00000262415	AT3G26560	YER013W
ENSP00000332198|ENSP00000354548	AT2G20490	YHR072W-A
ENSP00000353246	AT1G23280	YAL025C
ENSP00000286621	AT5G03300|AT3G09820	YJR105W
ENSP00000354075	AT5G52820	YCR072C
ENSP00000251496	AT5G37630	YDR325W
ENSP00000342056	AT2G44350|AT3G60100	YNR001C|YCR005C
ENSP00000366156	AT1G70310|AT1G23820|AT5G53120	YPR069C
ENSP00000356989	AT3G22480	YEL003W
ENSP00000363169|ENSP00000383249|ENSP00000217256	AT5G41520|AT5G52650|AT4G25740	YOR293W|YMR230W
ENSP00000323439	AT5G61460|AT5G07660	YLR383W
ENSP00000328854	AT2G17250	YPR144C
ENSP00000354522|ENSP00000328835	AT5G55310|AT5G55300	YOL006C
ENSP00000361288	AT5G20290|AT5G59240	YER102W|YBL072C
ENSP00000290299	AT5G13450	YDR298C
ENSP00000356177	AT4G30330|AT2G18740	YOR159C
ENSP00000292782|ENSP00000364552|ENSP00000260247|ENSP00000319482|ENSP00000334625	AT3G12760	YLR128W
ENSP00000385907|ENSP00000298283|ENSP00000358825	AT1G66580|AT1G26910|AT1G14320	YLR075W
ENSP00000353826	AT3G05790|AT5G26860|AT3G05780	YBL022C
ENSP00000379382	AT1G77940|AT3G18740|AT1G36240	YGL030W
ENSP00000270776	AT3G02360|AT5G41670|AT1G64190	YHR183W|YGR256W
ENSP00000359454	AT3G27730	YGL251C
ENSP00000261741	AT4G19610	YPR112C
ENSP00000349658	AT1G09300	YER078C
ENSP00000232888	AT4G05410|AT4G21130	YPR137W
ENSP00000286788	AT3G03960	YJL008C
ENSP00000296802	AT5G06360	YER126C
ENSP00000267425	AT1G72320	YJL010C
ENSP00000270538	AT2G36070|AT2G20510	YIL022W
ENSP00000350896|ENSP00000381097|ENSP00000273854|ENSP00000383977|ENSP00000374323|ENSP00000166244|ENSP00000376684|ENSP00000358309|ENSP00000263798|ENSP00000384858|ENSP00000275815|ENSP00000361554|ENSP00000332118|ENSP00000337451|ENSP00000363761|ENSP00000281821|ENSP00000362139	AT1G17540|AT5G35370|AT4G32300|AT1G72760|AT2G16750|AT1G21590	YDL214C|YDL025C|YNL183C|YOR267C
ENSP00000367309|ENSP00000307252|ENSP00000340684|ENSP00000278060	AT4G29720	YMR020W
ENSP00000259239	AT1G63780	YNL075W
ENSP00000364649	AT5G40650|AT3G27380	YLL041C
ENSP00000358867|ENSP00000381339|ENSP00000365807|ENSP00000343027|ENSP00000248996|ENSP00000384624|ENSP00000251337|ENSP00000312999|ENSP00000262494|ENSP00000286548|ENSP00000262958|ENSP00000078429|ENSP00000334051|ENSP00000275364	AT2G26300	YHR005C
ENSP00000296577	AT4G19210|AT3G13640	YDR091C
ENSP00000270142	AT2G28190|AT1G08830|AT5G18100	YJR104C
ENSP00000354632	AT2G07741	Q0085
ENSP00000376309|ENSP00000383298|ENSP00000316042|ENSP00000222956|ENSP00000341285|ENSP00000341826	AT5G40490|AT2G33410|AT4G14300|AT3G13224|AT1G17640	YOL123W
ENSP00000366568	AT2G30110|AT5G06460	YKL210W
ENSP00000352678	AT5G39840|AT4G14790	YPL029W
ENSP00000342889	AT5G41010|AT1G53690	YHR143W-A
ENSP00000315379	AT1G28060|AT3G55930	YDR473C
ENSP00000299201	AT5G14600	YJL125C
ENSP00000385657	AT5G19680	YKL193C
ENSP00000364815|ENSP00000211402	AT1G14610	YGR094W
ENSP00000281038	AT4G17300|AT1G70980|AT5G56680|AT3G07420	YCR024C
ENSP00000269554|ENSP00000322356|ENSP00000347032|ENSP00000365757|ENSP00000335333|ENSP00000357883|ENSP00000375503	AT3G09920|AT1G21980|AT2G26420|AT3G56960|AT3G07960|AT1G60890|AT1G10900|AT2G41210|AT1G77740	YDR208W
ENSP00000377530|ENSP00000265594	AT1G03090	YGL062W|YBR208C|YBR218C
ENSP00000270225|ENSP00000351990	AT1G05180|AT2G32410|AT5G50580|AT5G50680|AT4G24940	YPR180W
ENSP00000357838	AT5G46180	YLR438W
ENSP00000381540|ENSP00000310226	AT4G17530|AT5G47200|AT1G02130|AT3G11730	YFL038C
ENSP00000307525	AT2G03820	YHR170W
ENSP00000276009	AT1G55860|AT1G70320	YDR457W
ENSP00000364721|ENSP00000233121|ENSP00000300249	AT5G62500|AT5G67270|AT3G47690	YER016W
ENSP00000285398	AT5G41360|AT5G41370	YIL143C
ENSP00000231790	AT4G09140	YMR167W
ENSP00000362807|ENSP00000378137|ENSP00000233612	AT5G04170|AT3G10300	YGR058W
ENSP00000299138	AT3G51310|AT2G17790|AT1G75850	YJL154C
ENSP00000378588	AT3G46560	YEL020W-A
ENSP00000245811|ENSP00000385407	AT3G21300|AT2G28450	YKR056W
ENSP00000334188	AT5G23290	YML094W
ENSP00000300738	AT2G21790	YIL066C|YER070W
ENSP00000327589|ENSP00000277865	AT5G18170|AT1G51720|AT3G03910|AT5G07440	YAL062W|YOR375C
ENSP00000349960|ENSP00000331514|ENSP00000355645|ENSP00000290378|ENSP00000306469|ENSP00000295137|ENSP00000224784	AT3G12110|AT5G59370|AT3G53750|AT1G49240|AT2G37620|AT3G18780|AT3G46520|AT5G09810	YFL039C
ENSP00000258531	AT4G18905|AT4G35370|AT4G18900	YLR196W
ENSP00000377954	AT1G09620	YPL160W
ENSP00000022615|ENSP00000265333|ENSP00000367226|ENSP00000298468	AT5G15090|AT5G57490|AT3G01280|AT5G67500|AT5G37610|AT3G49920	YNL055C|YIL114C
ENSP00000378127	AT3G03920|AT5G18180	YHR089C
ENSP00000305790	AT3G55220|AT3G55200	YML049C
ENSP00000303279	AT5G49030	YPL040C
ENSP00000254322|ENSP00000344431|ENSP00000359799|ENSP00000368026	AT2G20560|AT5G25530|AT3G47940|AT1G10350|AT4G28480|AT2G20550|AT1G59725|AT5G01390|AT3G08910	YNL007C
ENSP00000368533|ENSP00000361010|ENSP00000357202	AT3G15080	YOL080C
ENSP00000353192	AT1G16970	YMR284W
ENSP00000346015	AT1G70600|AT1G23290	YGL103W
ENSP00000367258	AT1G09640|AT1G57720	YKL081W|YPL048W
ENSP00000248437|ENSP00000301072|ENSP00000351411|ENSP00000333326|ENSP00000301071|ENSP00000382982|ENSP00000336799|ENSP00000326042|ENSP00000318197	AT4G14960|AT1G50010|AT1G04820|AT1G64740|AT5G19770|AT5G19780	YML085C|YML124C
ENSP00000271308	AT3G14290|AT1G53850	YGR253C
ENSP00000255194|ENSP00000261722	AT3G55480	YGR261C
ENSP00000368858|ENSP00000229563|ENSP00000211314	AT3G20510|AT1G50740|AT3G57280|AT2G26240	YJR085C
ENSP00000315693	AT3G59280|AT5G61880	YJL104W
ENSP00000377958	AT3G18190	YDL143W
ENSP00000219313	AT3G11270|AT5G05780	YOR261C
ENSP00000384627	AT3G16170|AT3G48990	YBR222C
ENSP00000311135	AT1G33390	YMR128W
ENSP00000325017	AT3G57060	YLR272C
ENSP00000273047|ENSP00000345689|ENSP00000353444	AT5G45130|AT4G19640|AT3G54840	YOR089C|YNL093W
ENSP00000371161|ENSP00000359693|ENSP00000370373	AT5G64350	YNL135C
ENSP00000309572	AT5G16850	YLR318W
ENSP00000263274	AT1G08130|AT1G49250	YDL164C
ENSP00000382362	AT1G03860|AT4G28510|AT2G20530|AT5G44140	YGR231C
ENSP00000228140	AT4G00100|AT3G60770	YDR064W
ENSP00000326981	AT5G15750	YHR148W
ENSP00000262554	AT4G36480	YMR296C
ENSP00000044462	AT3G22110	YGR135W
ENSP00000262506|ENSP00000371400	AT2G23070|AT5G67380|AT3G50000|AT2G23080	YIL035C|YOR061W
ENSP00000262942|ENSP00000252725	AT2G30910|AT2G31300	YBR234C
ENSP00000329471|ENSP00000258739|ENSP00000386918	AT1G29330|AT3G25040	YBL040C
ENSP00000312606|ENSP00000285930|ENSP00000385221|ENSP00000242375|ENSP00000369927|ENSP00000370254|ENSP00000298375|ENSP00000352584|ENSP00000369814	AT2G37790|AT2G37760|AT3G53880|AT2G37770|AT1G59950|AT5G62420|AT1G59960|AT5G01670	YOR120W|YDR368W
ENSP00000256383	AT2G40290|AT5G05470	YJR007W
ENSP00000225792|ENSP00000216019	AT1G55150|AT5G63120	YNL112W
ENSP00000293831|ENSP00000326381	AT3G13920|AT1G54270|AT1G72730	YKR059W|YJL138C
ENSP00000378953|ENSP00000370258	AT3G56150|AT3G22860	YMR309C
ENSP00000381934	AT5G63860|AT3G53830|AT1G27060|AT5G16040|AT3G02510|AT3G15430|AT3G55580|AT5G11580|AT5G08710|AT5G60870|AT3G02300	YGL097W
ENSP00000318480	AT2G26140|AT5G53170	YPR024W
ENSP00000342026	AT1G48130	YBL064C
ENSP00000380158	AT5G46430|AT4G18100	YBL092W
ENSP00000362413|ENSP00000305995	AT3G12780|AT1G56190|AT1G79550	YCR012W
ENSP00000270634|ENSP00000367166	AT4G13170|AT3G24830|AT5G48760|AT3G07110	YIL133C|YNL069C
ENSP00000254803	AT2G43650	YDL153C
ENSP00000361435	AT3G04920|AT5G28060	YIL069C|YER074W
ENSP00000296289|ENSP00000280605|ENSP00000358931	AT3G60750|AT2G45290	YPR074C|YBR117C
ENSP00000363952|ENSP00000384942	AT2G44950	YDL074C
ENSP00000265773|ENSP00000350720	AT5G19310|AT3G06010	YIL126W|YOR290C
ENSP00000324173	AT5G42020|AT5G28540|AT1G09080	YJL034W
ENSP00000346236	AT3G09620|AT1G20920	YBR237W
ENSP00000365834|ENSP00000261517	AT1G48090	YLL040C
ENSP00000282050	AT2G07698	YBL099W
ENSP00000367034|ENSP00000350767|ENSP00000350159|ENSP00000343282|ENSP00000353624|ENSP00000346316|ENSP00000376669|ENSP00000347168|ENSP00000289352|ENSP00000366581|ENSP00000348258|ENSP00000366974|ENSP00000376664	AT3G45930|AT5G59690|AT1G07660|AT3G46320|AT1G07820|AT3G53730|AT2G28740|AT5G59970	YNL030W|YBR009C
ENSP00000300648	AT1G64790	YGL195W
ENSP00000262061|ENSP00000006101	AT1G60970|AT4G08520|AT3G09800	YPL010W
ENSP00000329141|ENSP00000339823|ENSP00000334146|ENSP00000386393|ENSP00000380165|ENSP00000324056|ENSP00000383945|ENSP00000363344|ENSP00000375598|ENSP00000349494|ENSP00000301480|ENSP00000384940|ENSP00000321406|ENSP00000378680|ENSP00000308578|ENSP00000270617|ENSP00000293471|ENSP00000334685|ENSP00000345479|ENSP00000336719|ENSP00000215057|ENSP00000349401|ENSP00000307908|ENSP00000248211|ENSP00000366872…	AT3G29340	YJL056C
ENSP00000252603	AT1G13700|AT5G24400|AT5G24410|AT3G49360|AT5G24420	YHR163W|YGR248W|YCR073W-A|YNR034W
ENSP00000341779|ENSP00000351298|ENSP00000326031	AT2G39840|AT2G29400|AT1G64040|AT5G59160|AT3G46820	YER133W
ENSP00000363129	AT4G03120	YLR298C
ENSP00000349923|ENSP00000332602|ENSP00000332018	AT5G53045	YKR095W-A
ENSP00000291554|ENSP00000281938|ENSP00000227251|ENSP00000004982|ENSP00000248553|ENSP00000302476	AT1G59860|AT1G07400|AT5G12030|AT5G12020|AT4G25200|AT5G51440|AT4G10250|AT2G19310|AT5G37670|AT1G53540|AT2G29500|AT3G46230|AT4G21870|AT5G59720|AT4G27670|AT1G54050	YBR072W
ENSP00000370449	AT4G00231	YCR054C
ENSP00000318861	AT4G21660	YMR240C
ENSP00000361868|ENSP00000345917	AT2G19380|AT2G19385|AT2G22100	YCR087C-A
ENSP00000359939	AT5G38890	YNL232W
ENSP00000322396	AT2G37990	YOR294W
ENSP00000279387	AT5G55260|AT4G26720	YDR075W
ENSP00000263578	AT5G67290	YHR009C
ENSP00000368881	AT1G55460|AT5G51795	YOR077W
ENSP00000377683|ENSP00000379568	AT5G04420|AT3G05420|AT5G18590|AT5G27630	YHR158C|YGR238C
ENSP00000372005|ENSP00000368523	AT2G35795|AT3G09700|AT5G03030	YNL328C
ENSP00000263368	AT2G34460|AT1G16720|AT2G37660|AT4G18810|AT4G31530	YMR090W
ENSP00000361701	AT5G19300	YMR310C|YGR283C
ENSP00000223641	AT5G60460|AT2G45070|AT3G60540	YER087C-B|YER019C-A
ENSP00000318374	AT2G39340	YPR045C
ENSP00000366934	AT5G11010	YLL035W
ENSP00000379760	AT3G58660|AT2G42650|AT1G06380	YHR052W
ENSP00000363859|ENSP00000264613|ENSP00000356770|ENSP00000353393|ENSP00000313699	AT4G39830|AT1G55570|AT5G21105|AT5G09360|AT2G38080|AT4G25240|AT1G21860|AT3G13390|AT5G51480|AT1G21850|AT4G37160|AT5G01050|AT1G41830|AT2G40370|AT2G29130|AT3G13400|AT5G03260|AT5G05390|AT4G28090|AT1G18140|AT4G22010|AT2G30210|AT5G01040|AT5G48100|AT2G46570|AT3G09220|AT1G76160|AT5G60020|AT5G48450|AT5G01190|AT2G23630|AT5G66920|AT5G07130|AT4G12420|AT1G55560|AT5G21100|AT4G38420|AT5G58910|AT1G75790	YMR058W|YFL041W
ENSP00000236051	AT3G22660	YKL172W
ENSP00000245923|ENSP00000337838	AT4G11220|AT1G64090|AT4G01230|AT2G15280|AT3G10260|AT3G19460|AT2G46170|AT4G23630|AT3G61560|AT3G18260|AT5G41600|AT3G54120|AT3G10915|AT2G23640|AT1G68230	YDR233C|YDL204W
ENSP00000276201|ENSP00000364448	AT1G33980	YGR072W
ENSP00000371024	AT1G04980|AT2G32920|AT2G47470	YOR288C
