# Supplementary material for: Identification and evolutionary analysis of the nucleolar proteome of Giardia lamblia
Source: BMC Genomics. 2020 Mar 30;21:269. doi: 10.1186/s12864-020-6679-9 (PMC7104513; doi:10.1186/s12864-020-6679-9)
Supplement: Supplementary file 4 — Additional file 4: Supplementary Table S4. Results of prediction of localization of Giardia-specific nucleolar proteins by the ProLoc program, the SubNucPred program, and the LOCTREE3 program. [file 12864_2020_6679_MOESM4_ESM.xlsx]

## Sheet: SubNucPred
Results of prediction of localization of Giardia-specific nucleolar proteins by the SubNucPred. http://proteininformatics.org/mkumar/subnucpred/submission.html
Protein ID	Location	Score
GL50803_102184	CENTROMERE	0.223315
	NUCLEAR_ENVELOPE	0.642005
	NUCLEAR_PORE_COMPLEX	0.477746
	TELOMERE	0.689349
GL50803_104139	CENTROMERE	0.435273
	NUCLEOLUS	0.225483
GL50803_10857	NUCLEOLUS	0.313498
GL50803_111809	CENTROMERE	0.100938
	NUCLEAR_ENVELOPE	0.633687
	NUCLEAR_PORE_COMPLEX	0.337421
	TELOMERE	0.0404209
GL50803_112121	CENTROMERE	0.320765
	NUCLEAR_ENVELOPE	0.831853
	NUCLEAR_PORE_COMPLEX	0.899684
	TELOMERE	0.82472
GL50803_11867	CENTROMERE	1.03697
	NUCLEAR_SPECKLE	0.643536
GL50803_119448	NUCLEOLUS	1.11098
	TELOMERE	0.885443
GL50803_119449	NUCLEOLUS	1.11098
	TELOMERE	0.885443
GL50803_127181	NUCLEAR_SPECKLE	0.668495
	NUCLEAR_MATRIX	0.642722
	NUCLEOPLASM	1.43916
GL50803_13133	CHROMOSOME	0.625615
	NUCLEOLUS	0.170912
GL50803_13282	CENTROMERE	0.258798
	CHROMOSOME	0.147374
	NUCLEAR_SPECKLE	0.797953
	NUCLEAR_ENVELOPE	0.688254
	PML body	0.859802
GL50803_137691	CHROMOSOME	0.476216
	NUCLEAR_SPECKLE	0.285158
	NUCLEAR_PORE_COMPLEX	0.384032
	PML body	0.344018
GL50803_13797	CENTROMERE	0.207617
	CHROMOSOME	0.625169
	NUCLEAR_SPECKLE	0.0485845
	NUCLEAR_ENVELOPE	0.612502
	PML body	0.11546
GL50803_14633	NUCLEAR_ENVELOPE	1.54959
	TELOMERE	0.32242
GL50803_16173	NUCLEOLUS	0.215655
GL50803_16436	NUCLEAR_ENVELOPE	0.800866
	NUCLEAR_PORE_COMPLEX	0.221988
	TELOMERE	0.425992
GL50803_16729	CENTROMERE	0.720422
	NUCLEOLUS	0.821986
GL50803_17167	CENTROMERE	0.529152
	NUCLEAR_ENVELOPE	1.07523
	NUCLEAR_PORE_COMPLEX	0.921977
	TELOMERE	0.732627
GL50803_17508	CENTROMERE	0.0897489
	CHROMOSOME	0.300791
GL50803_22439	NUCLEAR_ENVELOPE	0.857979
	PML body	0.0801305
	TELOMERE	0.521264
GL50803_22629	CENTROMERE	0.0765579
	CHROMOSOME	0.247213
	NUCLEAR_ENVELOPE	0.168245
	NUCLEAR_PORE_COMPLEX	0.682523
	TELOMERE	0.57866
GL50803_3408	CENTROMERE	1.02976
	NUCLEAR_ENVELOPE	0.268691
	TELOMERE	0.803438
GL50803_3491	CENTROMERE	1.30639
	NUCLEOLUS	0.145403
GL50803_4063	CHROMOSOME	0.632683
	NUCLEAR_SPECKLE	0.0510246
	PML body	0.688666
GL50803_6317	NUCLEAR_ENVELOPE	0.664689
	NUCLEAR_PORE_COMPLEX	0.883244
	TELOMERE	0.370785
GL50803_16445	CHROMOSOME	0.187695
	NUCLEAR_SPECKLE	0.734512
	NUCLEAR_ENVELOPE	0.706719
	PML body	0.125199
	TELOMERE	0.403791
GL50803_16475	NUCLEAR_SPECKLE	0.331074
	NUCLEAR_ENVELOPE	1.15624
	PML body	0.785102
	TELOMERE	0.0589824
GL50803_16595	CHROMOSOME	0.633717
GL50803_16750	CENTROMERE	0.192436
	NUCLEAR_ENVELOPE	1.3427
	NUCLEAR_PORE_COMPLEX	0.757276
	TELOMERE	0.838247
GL50803_16751	NUCLEOLUS	0.0706413
GL50803_17606	No_Prediction
GL50803_21628	NUCLEOLUS	1.37925
GL50803_22268	CHROMOSOME	0.164665
	NUCLEAR_SPECKLE	0.163204
	NUCLEAR_ENVELOPE	0.534866
	PML body	0.360568
	TELOMERE	0.167821
GL50803_22385	NUCLEAR_ENVELOPE	0.965256
	NUCLEAR_PORE_COMPLEX	0.0809677
	PML body	0.252442
	TELOMERE	0.437647
GL50803_24979	NUCLEOLUS	0.527431
GL50803_30233	CENTROMERE	0.12446
	NUCLEAR_ENVELOPE	1.44477
	NUCLEAR_PORE_COMPLEX	0.955707
	TELOMERE	0.676516
GL50803_3290	NUCLEAR_ENVELOPE	0.802781
	NUCLEAR_PORE_COMPLEX	1.6815
	TELOMERE	0.338379
GL50803_34906	NUCLEAR_ENVELOPE	0.921898
	NUCLEAR_PORE_COMPLEX	0.672685
	TELOMERE	0.189858
GL50803_38432	CHROMOSOME	7.51514
GL50803_38462	CENTROMERE	0.0657571
	NUCLEAR_ENVELOPE	1.44012
	NUCLEAR_PORE_COMPLEX	0.822915
	TELOMERE	0.753795
GL50803_6120	NUCLEOLUS	0.206952
	NUCLEAR_ENVELOPE	0.536516
	NUCLEOPLASM	0.12978
GL50803_6367	NUCLEOLUS	1.78637
GL50803_7796	CHROMOSOME	0.12969
	NUCLEAR_SPECKLE	0.122201
GL50803_7909	NUCLEAR_ENVELOPE	1.50686
	NUCLEAR_PORE_COMPLEX	0.155454
	TELOMERE	0.896901
GL50803_87928	NUCLEAR_ENVELOPE	1.15764
GL50803_9305	CENTROMERE	2.33824
	CHROMOSOME	1.08976
GL50803_95908	NUCLEAR_ENVELOPE	1.3705
	NUCLEAR_PORE_COMPLEX	0.709844
	TELOMERE	0.390344
GL50803_101194	CENTROMERE	0.0509885
	NUCLEAR_ENVELOPE	0.763888
	NUCLEAR_PORE_COMPLEX	0.225506
	TELOMERE	0.786287
GL50803_10136	CHROMOSOME	0.0114646
	NUCLEOLUS	0.040206
	NUCLEAR_ENVELOPE	0.0464027
	TELOMERE	0.489253
GL50803_10291	CENTROMERE	0.253349
	NUCLEAR_ENVELOPE	0.839847
	NUCLEAR_PORE_COMPLEX	0.0695616
	TELOMERE	0.817703
GL50803_10297	NUCLEOLUS	0.482858
	NUCLEAR_ENVELOPE	0.797047
	TELOMERE	0.358703
GL50803_10427	CENTROMERE	0.106089
	NUCLEAR_ENVELOPE	2.14545
	NUCLEAR_PORE_COMPLEX	0.947975
	TELOMERE	0.929112
GL50803_10780	CHROMOSOME	0.0324256
GL50803_10946	CENTROMERE	0.101149
	CHROMOSOME	0.579239
	NUCLEAR_SPECKLE	0.0649453
	NUCLEAR_ENVELOPE	1.09202
	PML body	0.19232
GL50803_112787	CENTROMERE	0.638456
	CHROMOSOME	0.483315
	NUCLEAR_ENVELOPE	0.558335
	TELOMERE	0.169074
GL50803_11950	CHROMOSOME	0.268252
	NUCLEOLUS	1.7441
GL50803_13790	NUCLEAR_ENVELOPE	1.0403
	NUCLEAR_PORE_COMPLEX	0.665308
	TELOMERE	0.743062
GL50803_14089	NUCLEAR_ENVELOPE	1.17668
	NUCLEAR_PORE_COMPLEX	0.0708278
	TELOMERE	0.343875
GL50803_14494	NUCLEAR_SPECKLE	0.435392
	NUCLEOLUS	0.0384242
	NUCLEOPLASM	1.05446
GL50803_14567	No_Prediction
GL50803_14948	NUCLEAR_SPECKLE	0.467592
	NUCLEAR_ENVELOPE	0.301379
	NUCLEOPLASM	0.0215573
	PML body	0.577055
GL50803_15081	CENTROMERE	0.326842
	CHROMOSOME	0.0907007
	NUCLEAR_ENVELOPE	0.832662
	NUCLEAR_PORE_COMPLEX	0.562883
	TELOMERE	0.482581
GL50803_15084	NUCLEAR_SPECKLE	0.00606782
	NUCLEAR_ENVELOPE	0.793442
	NUCLEAR_PORE_COMPLEX	0.433199
GL50803_15450	CHROMOSOME	0.400116
	NUCLEAR_ENVELOPE	0.34061
	NUCLEAR_PORE_COMPLEX	0.312572
	PML body	0.200195
	TELOMERE	0.0662858
GL50803_16188	CENTROMERE	0.279503
	CHROMOSOME	0.120616
GL50803_16406	CHROMOSOME	0.131007
	NUCLEAR_SPECKLE	0.0243857
	NUCLEOLUS	0.013588
	NUCLEAR_MATRIX	0.0526792
	NUCLEOPLASM	0.486736
GL50803_16503	NUCLEAR_SPECKLE	0.475213
	NUCLEAR_ENVELOPE	1.1595
	PML body	1.2202
	TELOMERE	0.0264446
GL50803_16516	CENTROMERE	0.145776
	NUCLEAR_ENVELOPE	1.22928
	TELOMERE	0.569408
GL50803_20195	No_Prediction
GL50803_21088	CENTROMERE	2.03947
	NUCLEAR_SPECKLE	0.0983794
	NUCLEAR_MATRIX	2.77423
	NUCLEOPLASM	0.721251
GL50803_21527	CHROMOSOME	1.12652
	NUCLEAR_SPECKLE	0.774297
	NUCLEAR_ENVELOPE	0.0606415
	PML body	0.467535
GL50803_23064	CENTROMERE	0.00827551
	NUCLEAR_ENVELOPE	0.521664
	NUCLEAR_PORE_COMPLEX	0.384487
	TELOMERE	0.401668
GL50803_24122	CENTROMERE	1.14573
	NUCLEAR_SPECKLE	0.796545
GL50803_24946	NUCLEOLUS	1.52018
GL50803_32332	CHROMOSOME	1.07427
	NUCLEAR_SPECKLE	1.20702
	NUCLEOPLASM	0.0883007
	PML body	1.30143
GL50803_3763	NUCLEOLUS	Domain_based_prediction
GL50803_3983	NUCLEOLUS	Domain_based_prediction
GL50803_5186	NUCLEOLUS	Domain_based_prediction
GL50803_5742	NUCLEOLUS	Domain_based_prediction
GL50803_6026	NUCLEOLUS	Domain_based_prediction
GL50803_6259	NUCLEOLUS	Domain_based_prediction
GL50803_7296	NUCLEOLUS	Domain_based_prediction
GL50803_8358	NUCLEOLUS	Domain_based_prediction
GL50803_86815	NUCLEOLUS	Domain_based_prediction
GL50803_8708	NUCLEOLUS	Domain_based_prediction
GL50803_8713	NUCLEOLUS	Domain_based_prediction
GL50803_8892	NUCLEOLUS	Domain_based_prediction
GL50803_91934	NUCLEOLUS	Domain_based_prediction
GL50803_9368	NUCLEOLUS	Domain_based_prediction
GL50803_97072	NUCLEOLUS	Domain_based_prediction
GL50803_9782	NUCLEOLUS	Domain_based_prediction
GL50803_101948	NUCLEOLUS	Domain_based_prediction
GL50803_102022	NUCLEOLUS	Domain_based_prediction
GL50803_103818	NUCLEOLUS	Domain_based_prediction
GL50803_111950	NUCLEOLUS	Domain_based_prediction
GL50803_111967	NUCLEOLUS	Domain_based_prediction
GL50803_113219	NUCLEOLUS	Domain_based_prediction
GL50803_113873	NUCLEOLUS	Domain_based_prediction
GL50803_114623	NUCLEOLUS	Domain_based_prediction
GL50803_13103	NUCLEOLUS	Domain_based_prediction
GL50803_13475	CENTROMERE	1.31597
	CHROMOSOME	0.234519
GL50803_137712	NUCLEAR_ENVELOPE	0.557264
	NUCLEAR_PORE_COMPLEX	0.298877
	TELOMERE	0.140159
GL50803_13787	CENTROMERE	0.169991
	NUCLEAR_ENVELOPE	0.214179
	NUCLEOPLASM	0.15195
GL50803_14098	No_Prediction
GL50803_14857	NUCLEAR_ENVELOPE	0.498913
	TELOMERE	0.47795
GL50803_15103	NUCLEAR_SPECKLE	0.564642
	NUCLEAR_ENVELOPE	1.03059
	NUCLEAR_PORE_COMPLEX	0.0393002
	TELOMERE	0.230685
GL50803_15867	CENTROMERE	0.197367
	NUCLEOLUS	0.517272
GL50803_15869	NUCLEOLUS	0.378034
	TELOMERE	0.479433
GL50803_16064	CENTROMERE	0.271977
	NUCLEAR_ENVELOPE	0.879085
	NUCLEAR_PORE_COMPLEX	0.84847
	TELOMERE	0.785625
GL50803_16263	CENTROMERE	1.39608
	CHROMOSOME	1.18157
GL50803_16267	CENTROMERE	3.38909
	NUCLEAR_SPECKLE	0.0838579
GL50803_16298	CHROMOSOME	0.669827
	NUCLEOLUS	0.999354
GL50803_16317	CENTROMERE	0.116756
	NUCLEAR_ENVELOPE	1.00574
	NUCLEAR_PORE_COMPLEX	0.459374
	TELOMERE	0.714847
GL50803_16648	CENTROMERE	0.101736
	CHROMOSOME	0.833837
GL50803_16650	NUCLEAR_ENVELOPE	0.485501
	TELOMERE	0.0377867
GL50803_16686	NUCLEOLUS	0.241711
	NUCLEAR_ENVELOPE	0.196842
	TELOMERE	0.464357
GL50803_16980	CENTROMERE	0.324661
	CHROMOSOME	0.100341
	NUCLEAR_SPECKLE	0.114207
	NUCLEAR_ENVELOPE	1.03117
	TELOMERE	0.281682
GL50803_17118	CENTROMERE	0.938791
	NUCLEAR_ENVELOPE	1.10248
	NUCLEAR_PORE_COMPLEX	0.122206
	TELOMERE	0.34507
GL50803_17199	NUCLEAR_ENVELOPE	0.232359
	NUCLEAR_PORE_COMPLEX	0.265984
	TELOMERE	0.366714
GL50803_17205	NUCLEAR_ENVELOPE	0.44562
	NUCLEAR_PORE_COMPLEX	0.683208
	TELOMERE	0.195729
GL50803_17451	TELOMERE	0.107247
GL50803_21048	NUCLEAR_ENVELOPE	0.58201
	NUCLEAR_PORE_COMPLEX	0.171366
	TELOMERE	0.424558
GL50803_21053	NUCLEAR_ENVELOPE	0.554532
	NUCLEAR_PORE_COMPLEX	0.556405
	TELOMERE	0.13367
GL50803_21234	CENTROMERE	1.32673
	NUCLEOLUS	0.149631
GL50803_24423	NUCLEOLUS	0.0635336
	NUCLEAR_ENVELOPE	0.226668
	NUCLEOPLASM	0.0264178
GL50803_2906	CENTROMERE	0.844097
	CHROMOSOME	0.153304
GL50803_32681	NUCLEAR_ENVELOPE	0.6107
	NUCLEAR_PORE_COMPLEX	0.464646
	TELOMERE	0.141382
GL50803_40496	CENTROMERE	0.0325256
	NUCLEAR_ENVELOPE	0.170591
	NUCLEAR_PORE_COMPLEX	0.344649
	TELOMERE	0.586412
GL50803_4059	NUCLEAR_ENVELOPE	0.777838
	TELOMERE	0.0207877
GL50803_5533	CHROMOSOME	0.235589
	NUCLEAR_SPECKLE	0.294824
	NUCLEAR_ENVELOPE	0.402293
	PML body	0.00519709
GL50803_6170	NUCLEOLUS	0.863637
GL50803_7204	NUCLEOLUS	1.22063
GL50803_8122	CENTROMERE	1.66463
	NUCLEOLUS	0.325236
GL50803_8415	CENTROMERE	0.00634087
	CHROMOSOME	0.110383
	NUCLEOLUS	0.661777
GL50803_8557	CHROMOSOME	0.475196
	NUCLEAR_SPECKLE	0.729648
	PML body	0.558532
GL50803_91348	NUCLEAR_ENVELOPE	1.16234
	NUCLEAR_PORE_COMPLEX	0.377746
	TELOMERE	0.410327
GL50803_92618	NUCLEAR_ENVELOPE	0.552983
	NUCLEAR_PORE_COMPLEX	0.677698
	TELOMERE	0.663273
GL50803_92645	NUCLEAR_ENVELOPE	0.669331
	NUCLEAR_PORE_COMPLEX	0.325501
	TELOMERE	0.121593
GL50803_92664	NUCLEOLUS	0.190187
GL50803_92739	NUCLEAR_ENVELOPE	0.837853
	NUCLEAR_PORE_COMPLEX	0.536406
	TELOMERE	0.675525
GL50803_9352	CENTROMERE	0.0242729
	NUCLEAR_ENVELOPE	1.58637
	NUCLEAR_PORE_COMPLEX	1.29324
	TELOMERE	1.02052
GL50803_9593	NUCLEAR_ENVELOPE	1.17489
	NUCLEAR_PORE_COMPLEX	0.722546
	TELOMERE	0.155622
GL50803_32999	CENTROMERE	1.3141
	CHROMOSOME	0.628466
GL50803_95787	NUCLEOLUS	0.412412
GL50803_100887	NUCLEOLUS	0.786156
	NUCLEAR_ENVELOPE	1.34185
	TELOMERE	0.265244
GL50803_15591	CENTROMERE	0.219179
	CHROMOSOME	0.373067
	NUCLEAR_ENVELOPE	0.182439
	NUCLEAR_PORE_COMPLEX	0.905073
	TELOMERE	0.381544
GL50803_221690	CENTROMERE	0.745861
	CHROMOSOME	0.82324
GL50803_6319	NUCLEOLUS	0.902068
GL50803_7243	NUCLEAR_ENVELOPE	1.04358
	NUCLEAR_PORE_COMPLEX	0.73943
	TELOMERE	0.264403
GL50803_7748	NUCLEAR_ENVELOPE	0.616839
	NUCLEAR_PORE_COMPLEX	0.528519
	PML body	0.168868
GL50803_87208	NUCLEAR_ENVELOPE	0.643907
	TELOMERE	0.325033
GL50803_8865	CENTROMERE	0.675002
	CHROMOSOME	0.543341
	NUCLEOLUS	0.0864947
GL50803_9861	NUCLEOLUS	1.35116
GL50803_103058	NUCLEOLUS	0.858463
	NUCLEAR_ENVELOPE	1.40962
	TELOMERE	0.262955
GL50803_104063	No_Prediction
GL50803_10801	NUCLEAR_ENVELOPE	0.29106
	TELOMERE	0.359887
GL50803_11319	CENTROMERE	0.672826
	NUCLEOLUS	0.540758
GL50803_113673	NUCLEOLUS	0.011115
	NUCLEAR_ENVELOPE	0.811709
	TELOMERE	0.186079
GL50803_11381	CHROMOSOME	0.0153865
	NUCLEAR_PORE_COMPLEX	0.446564
	TELOMERE	0.617692
GL50803_11755	NUCLEOLUS	1.97878
GL50803_12598	CHROMOSOME	0.209888
	NUCLEAR_SPECKLE	0.146343
	NUCLEOLUS	0.424901
GL50803_14696	CENTROMERE	0.0234194
	CHROMOSOME	0.18945
	NUCLEAR_SPECKLE	0.122467
	NUCLEAR_ENVELOPE	0.997689
	NUCLEOPLASM	0.129272
	PML body	0.340349
GL50803_14827	NUCLEOLUS	0.532306
GL50803_14971	CHROMOSOME	0.466804
	NUCLEOLUS	0.215556
GL50803_15485	NUCLEAR_ENVELOPE	1.28664
	NUCLEAR_PORE_COMPLEX	0.926468
	TELOMERE	0.754228
GL50803_16272	CHROMOSOME	0.145577
	NUCLEAR_ENVELOPE	0.0801996
	NUCLEAR_PORE_COMPLEX	0.961199
GL50803_16273	NUCLEAR_ENVELOPE	0.910163
	NUCLEAR_PORE_COMPLEX	0.275986
	TELOMERE	0.24635
GL50803_16431	CENTROMERE	0.105945
	NUCLEOLUS	1.31266
GL50803_16598	NUCLEAR_SPECKLE	0.12832
	NUCLEAR_ENVELOPE	1.6831
	PML body	0.503099
GL50803_16877	NUCLEOLUS	2.12938
GL50803_17386	CENTROMERE	0.082317
	NUCLEAR_ENVELOPE	0.994738
	NUCLEAR_PORE_COMPLEX	1.31818
	TELOMERE	0.946999
GL50803_17401	CHROMOSOME	0.26059
	NUCLEAR_SPECKLE	0.424235
	NUCLEAR_ENVELOPE	0.768599
	PML body	0.50231
GL50803_32297	CENTROMERE	0.231618
	NUCLEAR_ENVELOPE	0.28013
	TELOMERE	0.157707
GL50803_33083	NUCLEAR_ENVELOPE	1.21491
	TELOMERE	0.258945
GL50803_41619	CHROMOSOME	0.325252
	NUCLEAR_ENVELOPE	0.10952
	NUCLEAR_PORE_COMPLEX	0.129646
	TELOMERE	0.185312
GL50803_6509	CHROMOSOME	0.171405
	NUCLEAR_SPECKLE	1.15562
	NUCLEAR_ENVELOPE	0.451869
	NUCLEAR_MATRIX	0.165641
	PML body	0.638543
GL50803_678	NUCLEAR_ENVELOPE	0.120236
	NUCLEAR_PORE_COMPLEX	0.1993
	TELOMERE	0.390756
GL50803_7353	CENTROMERE	0.66252
	NUCLEAR_ENVELOPE	1.82441
	NUCLEAR_PORE_COMPLEX	0.108192
	TELOMERE	0.75443
GL50803_8509	CHROMOSOME	0.188174
	NUCLEOLUS	0.214607
	NUCLEOPLASM	0.161376
GL50803_8511	NUCLEAR_ENVELOPE	0.586992
	NUCLEAR_PORE_COMPLEX	1.67537
	TELOMERE	1.12251
GL50803_8523	NUCLEAR_ENVELOPE	0.784853
	NUCLEAR_PORE_COMPLEX	0.215023
	TELOMERE	0.394989
GL50803_8592	CHROMOSOME	0.36448
	NUCLEAR_ENVELOPE	0.104122
GL50803_8639	CENTROMERE	0.81711
	CHROMOSOME	0.768371
GL50803_91451	CENTROMERE	0.0196293
	CHROMOSOME	0.583433
	NUCLEAR_PORE_COMPLEX	0.00425108
GL50803_102722	NUCLEOLUS	0.645252
GL50803_112076	CHROMOSOME	0.129182
	NUCLEAR_ENVELOPE	0.556322
	NUCLEAR_PORE_COMPLEX	0.125601
GL50803_113793	NUCLEAR_ENVELOPE	0.508687
	NUCLEAR_PORE_COMPLEX	0.622608
	TELOMERE	0.301655
GL50803_115245	CENTROMERE	0.75906
	CHROMOSOME	0.2798
GL50803_11560	NUCLEAR_PORE_COMPLEX	0.73994
	PML body	0.35908
	TELOMERE	0.0116511
GL50803_11654	CHROMOSOME	0.0694481
	NUCLEOLUS	0.0702963
GL50803_119122	NUCLEOLUS	3.92681
GL50803_13601	CENTROMERE	0.0360015
	NUCLEOLUS	0.521511
GL50803_13672	NUCLEAR_ENVELOPE	0.222064
	TELOMERE	0.0738587
GL50803_137755	NUCLEAR_ENVELOPE	1.18719
	NUCLEAR_PORE_COMPLEX	0.4721
	TELOMERE	0.2484
GL50803_13964	CENTROMERE	0.502612
	NUCLEAR_ENVELOPE	0.63783
	NUCLEAR_PORE_COMPLEX	0.123929
	TELOMERE	0.832496
GL50803_14206	NUCLEAR_ENVELOPE	0.768053
	NUCLEAR_PORE_COMPLEX	1.65491
	TELOMERE	0.00445351
GL50803_15993	NUCLEAR_ENVELOPE	1.1527
	NUCLEAR_PORE_COMPLEX	0.636626
	TELOMERE	0.62379

## Sheet: LOCTREE3
Results of prediction of localization of Giardia-specific nucleolar proteins by the LOCTREE3. https://rostlab.org/services/loctree3/proteomes
Transcript stable ID	Gene stable ID
EDO81009	GL50803_11755
EDO80545	GL50803_16877
EDO80293	GL50803_16173
EDO78562	GL50803_12598
EDO77497	GL50803_8415

## Sheet: ProLoc
Results of prediction of localization of Giardia-specific nucleolar proteins by the ProLoc. http://iclab.life.nctu.edu.tw/proloc
Sequence ID	Subnuclear localization(Lei)	Subnuclear localization(Chou)
GL50803_100887	Nuclear lamina	Nuclear pore
GL50803_101194	Nuclear speckle	Heterochromatin
GL50803_10136	Nuclear lamina	PML body
GL50803_101948	Nuclear lamina	Nuclear speckle
GL50803_102022	Nuclear lamina	PML body
GL50803_102184	Nuclear speckle	Nucleolus
GL50803_102722	Nuclear lamina	Heterochromatin
GL50803_10291	Nuclear speckle	Nucleolus
GL50803_103058	Nuclear lamina	Nuclear pore
GL50803_103818	Nuclear lamina	Nuclear speckle
GL50803_104063	Nuclear lamina	Heterochromatin
GL50803_104139	Nuclear speckle	Nuclear pore
GL50803_10780	Nucleoplasm(nuclear speckle)	Nuclear speckle
GL50803_10801	Nuclear lamina	PML body
GL50803_10946	Nuclear lamina	Nuclear pore
GL50803_111809	Nuclear speckle	Nuclear pore
GL50803_111950	Nuclear speckle	Nucleolus
GL50803_111967	Nuclear speckle	Nucleolus
GL50803_112076	Nuclear lamina	Heterochromatin
GL50803_112121	Nuclear speckle	Heterochromatin
GL50803_112787	Nuclear speckle	PML body
GL50803_113219	Nuclear speckle	Nuclear speckle
GL50803_113673	Nuclear lamina	Nuclear pore
GL50803_113793	Nuclear speckle	Heterochromatin
GL50803_11381	Nucleolus	Nuclear speckle
GL50803_113873	Nuclear speckle	Heterochromatin
GL50803_114623	Nuclear speckle	Heterochromatin
GL50803_115245	Nuclear speckle	Nucleoplasm
GL50803_11560	Nucleolus	Nuclear speckle
GL50803_11654	Nuclear lamina	Nuclear speckle
GL50803_11755	Nuclear lamina	Heterochromatin
GL50803_11867	Nuclear lamina	Heterochromatin
GL50803_119122	Nuclear lamina	Heterochromatin
GL50803_119448	Nuclear lamina	Heterochromatin
GL50803_119449	Nuclear lamina	Heterochromatin
GL50803_11950	Nuclear lamina	Heterochromatin
GL50803_12598	Nuclear lamina	Heterochromatin
GL50803_127181	Nuclear lamina	Nuclear speckle
GL50803_13103	Nucleoplasm(nuclear speckle)	Nuclear speckle
GL50803_13133	Chromatin	Heterochromatin
GL50803_13282	Nuclear lamina	Chromatin
GL50803_13475	Nucleolus	Heterochromatin
GL50803_13601	Nuclear lamina	Nucleolus
GL50803_137691	Nuclear lamina	Heterochromatin
GL50803_137712	Nuclear lamina	Nuclear speckle
GL50803_137755	Nuclear speckle	Nuclear speckle
GL50803_13787	Nuclear lamina	Nuclear speckle
GL50803_13790	Nuclear speckle	Nucleolus
GL50803_13797	Nuclear lamina	PML body
GL50803_13964	Nuclear speckle	Nucleolus
GL50803_14089	Nuclear speckle	Heterochromatin
GL50803_14098	Nuclear lamina	PML body
GL50803_14206	Nuclear lamina	Heterochromatin
GL50803_14494	Chromatin	Heterochromatin
GL50803_14567	Nuclear lamina	PML body
GL50803_14633	Nuclear lamina	PML body
GL50803_14696	Nuclear lamina	PML body
GL50803_14827	Nuclear lamina	Heterochromatin
GL50803_14857	Nuclear speckle	Nucleolus
GL50803_14948	Nucleoplasm(nuclear speckle)	PML body
GL50803_14971	Nuclear lamina	Nuclear pore
GL50803_15081	Nuclear lamina	Nucleolus
GL50803_15084	Nuclear lamina	Nuclear pore
GL50803_15103	Nuclear lamina	Nuclear pore
GL50803_15450	Nucleolus	Nuclear speckle
GL50803_15485	Nuclear speckle	Nucleolus
GL50803_15591	Nuclear speckle	PML body
GL50803_15867	Nuclear lamina	Heterochromatin
GL50803_15993	Nuclear speckle	Nucleolus
GL50803_16188	Nuclear speckle	PML body
GL50803_16267	Nuclear lamina	Heterochromatin
GL50803_16272	Nuclear lamina	Heterochromatin
GL50803_16273	Nuclear lamina	Nuclear speckle
GL50803_16298	Nuclear lamina	Heterochromatin
GL50803_16317	Nuclear speckle	Nucleolus
GL50803_16406	Nuclear lamina	Nucleoplasm
GL50803_16431	Nuclear lamina	Heterochromatin
GL50803_16436	Nuclear lamina	Nuclear speckle
GL50803_16445	Nucleolus	Nuclear speckle
GL50803_16475	Nuclear lamina	Nuclear pore
GL50803_16503	Nucleolus	Nuclear speckle
GL50803_16516	Nuclear speckle	Heterochromatin
GL50803_16595	Nucleolus	PML body
GL50803_16598	Nuclear lamina	Nuclear pore
GL50803_16648	Chromatin	Heterochromatin
GL50803_16650	Nuclear lamina	Nuclear pore
GL50803_16686	Nuclear lamina	Heterochromatin
GL50803_16729	Nuclear lamina	Heterochromatin
GL50803_16750	Nuclear speckle	Nuclear speckle
GL50803_16751	Nuclear lamina	Nucleolus
GL50803_16877	Nuclear lamina	Heterochromatin
GL50803_16980	Nuclear lamina	Nuclear pore
GL50803_17167	Nuclear speckle	Nucleolus
GL50803_17386	Nuclear speckle	Nucleolus
GL50803_17401	Nuclear lamina	PML body
GL50803_17508	Nuclear lamina	PML body
GL50803_17606	Nuclear lamina	PML body
GL50803_21048	Nuclear lamina	Nuclear speckle
GL50803_21053	Nuclear lamina	Nuclear speckle
GL50803_21088	Nuclear lamina	Heterochromatin
GL50803_21234	Nuclear speckle	Heterochromatin
GL50803_21527	Nuclear lamina	Nuclear speckle
GL50803_21628	Nuclear lamina	Heterochromatin
GL50803_22268	Nuclear lamina	Nuclear speckle
GL50803_22385	Nuclear lamina	PML body
GL50803_22439	Nuclear speckle	Nuclear speckle
GL50803_22629	Nuclear lamina	Nuclear speckle
GL50803_23064	Nuclear speckle	Nuclear speckle
GL50803_24122	Nuclear lamina	Heterochromatin
GL50803_24423	Nuclear lamina	Nuclear pore
GL50803_24946	Nuclear lamina	Heterochromatin
GL50803_24979	Nuclear lamina	Heterochromatin
GL50803_2906	Nuclear speckle	Nucleolus
GL50803_30233	Nuclear speckle	Nucleolus
GL50803_32332	Nucleoplasm(nuclear speckle)	Nuclear speckle
GL50803_32681	Nuclear lamina	Nuclear speckle
GL50803_3290	Nuclear speckle	Nucleolus
GL50803_32999	Nuclear speckle	Heterochromatin
GL50803_33083	Nuclear lamina	Nuclear speckle
GL50803_34906	Nuclear speckle	Nucleolus
GL50803_3491	Nuclear lamina	PML body
GL50803_3763	Nuclear speckle	Heterochromatin
GL50803_38432	Nuclear lamina	Heterochromatin
GL50803_38462	Nuclear speckle	Nucleolus
GL50803_40496	Nuclear lamina	Heterochromatin
GL50803_4063	Nucleolus	Nuclear speckle
GL50803_41619	Nuclear lamina	Nuclear speckle
GL50803_5186	Nuclear lamina	Nucleolus
GL50803_5533	Nuclear lamina	Nuclear speckle
GL50803_5742	Nuclear lamina	Heterochromatin
GL50803_6026	Nuclear speckle	Heterochromatin
GL50803_6120	Nuclear lamina	Nuclear speckle
GL50803_6170	Nuclear lamina	Nuclear pore
GL50803_6259	Nuclear lamina	Heterochromatin
GL50803_6317	Nuclear lamina	Nucleolus
GL50803_6319	Nuclear lamina	Heterochromatin
GL50803_6367	Nuclear lamina	Nucleoplasm
GL50803_6509	Nuclear lamina	Heterochromatin
GL50803_7204	Nuclear lamina	Nucleoplasm
GL50803_7243	Nuclear speckle	Nucleolus
GL50803_7353	Nuclear lamina	Heterochromatin
GL50803_7748	Nuclear lamina	Heterochromatin
GL50803_7796	Nuclear lamina	Nuclear speckle
GL50803_7909	Nuclear speckle	Heterochromatin
GL50803_8122	Nuclear lamina	Heterochromatin
GL50803_8358	PML body	Nuclear speckle
GL50803_8415	Nuclear lamina	Heterochromatin
GL50803_8509	Nuclear lamina	Nuclear speckle
GL50803_8511	Nuclear speckle	Heterochromatin
GL50803_8523	Nuclear speckle	Nuclear speckle
GL50803_8557	Nucleolus	PML body
GL50803_8592	Nuclear lamina	Nuclear speckle
GL50803_8639	Nuclear lamina	Heterochromatin
GL50803_86815	Nucleolus	Nuclear speckle
GL50803_8708	Nuclear lamina	Nuclear speckle
GL50803_8713	Nuclear lamina	Nuclear speckle
GL50803_87208	Nuclear lamina	Nuclear speckle
GL50803_87928	Nuclear lamina	Nuclear pore
GL50803_8865	Nuclear speckle	Heterochromatin
GL50803_8892	Nuclear speckle	Nucleolus
GL50803_91451	Nuclear lamina	Heterochromatin
GL50803_91934	Nuclear speckle	Heterochromatin
GL50803_92664	Nuclear lamina	Heterochromatin
GL50803_92739	Nuclear speckle	Nuclear speckle
GL50803_9305	Nuclear speckle	PML body
GL50803_9368	Nuclear lamina	Nuclear speckle
GL50803_95787	Nuclear lamina	Heterochromatin
GL50803_95908	Nuclear speckle	Nucleolus
GL50803_9593	Nuclear lamina	Heterochromatin
GL50803_97072	Nuclear lamina	Heterochromatin
GL50803_9782	Nuclear lamina	Heterochromatin
GL50803_9861	Nuclear lamina	Heterochromatin
GL50803_10297	Nuclear lamina	Nuclear speckle
GL50803_10427	Nuclear lamina	Heterochromatin
GL50803_10857	Nuclear lamina	Heterochromatin
GL50803_11319	Nuclear lamina	Heterochromatin
GL50803_13672	Nuclear lamina	Nuclear speckle
GL50803_15869	Nuclear lamina	Nuclear pore
GL50803_16064	Nuclear speckle	Nucleolus
GL50803_16173	Nuclear lamina	Heterochromatin
GL50803_16263	Nuclear lamina	Heterochromatin
GL50803_17118	Nuclear speckle	Nuclear pore
GL50803_17199	Nuclear lamina	Nuclear speckle
GL50803_17205	Nuclear speckle	Heterochromatin
GL50803_17451	Nuclear lamina	Nuclear speckle
GL50803_20195	Nuclear lamina	Heterochromatin
GL50803_221690	Nuclear lamina	Heterochromatin
GL50803_32297	Nuclear speckle	Nucleolus
GL50803_3408	Nuclear speckle	Nucleolus
GL50803_3983	Nuclear lamina	Heterochromatin
GL50803_4059	Nuclear lamina	Heterochromatin
GL50803_678	Nuclear lamina	PcG body
GL50803_7296	Nuclear lamina	Heterochromatin
GL50803_91348	Nuclear speckle	Heterochromatin
GL50803_92618	Nuclear lamina	Nuclear speckle
GL50803_92645	Nuclear lamina	Nuclear speckle
GL50803_9352	Nuclear speckle	Nucleolus
